# Supplementary material for: A second photoactivatable state of the anion-conducting channelrhodopsin GtACR1 empowers persistent activity
Source: Commun Biol. 2025 Aug 8;8:1183. doi: 10.1038/s42003-025-08560-4 (PMC12334634; doi:10.1038/s42003-025-08560-4)
Supplement: Supplementary file 3 — Supplementary Data 1 [file 42003_2025_8560_MOESM3_ESM.xlsx]

## Sheet: Kinetics_WT_single_flash 
	1708 cm^-1	1691 cm^-1	1644 cm^-1	1529 cm^-1	1184cm^-1					Kinetics of the marker bands of the GtACR1 WT after one illumination
Time / ms			Δ absorbance / mAU
14.1876	-0.000116109	0.000248058	-0.00208	-0.00229	0.000647554
44.1873	-0.000134948	0.00016912	-0.00175	-0.00191	0.000426707
119.188	-4.85594e-05	0.000164614	-0.00109	-0.0013	0.000252643
148.303	-8.12226e-05	4.92379e-05	-0.00112	-0.00111	0.000232337
223.304	-1.51689e-05	7.55418e-05	-0.000676184	-0.000792681	0.000156069
253.187	-1.22698e-05	5.33801e-05	-0.000517101	-0.000709369	0.000135845
328.187	-2.66617e-05	4.51216e-05	-0.000469576	-0.000581372	0.000100941
357.304	-1.94658e-05	4.4086e-05	-0.000324799	-0.000541042	7.75095e-05
432.188	4.91834e-07	6.84997e-05	-0.00017661	-0.000433736	0.000108735
462.187	-1.74986e-05	6.88572e-06	-0.00023643	-0.000393133	7.34965e-05
575.45	-1.7395e-05	-3.77933e-06	-0.000267941	-0.000316367	6.58589e-05
606.142	-9.83666e-07	2.9511e-05	-0.000167967	-0.00031409	5.14385e-05
784.142	-1.04578e-05	1.8483e-05	-8.8728e-05	-0.000252781	5.1076e-05
814.45	-1.1545e-05	-8.74937e-06	-0.000138623	-0.000220855	4.78917e-05
993.142	-1.96729e-05	9.39671e-06	-0.000116057	-0.000224063	4.03581e-05
1023.45	1.81202e-06	3.7148e-05	4.81765e-05	-0.000217802	3.75622e-05
1202.14	1.08464e-05	3.58277e-05	-4.49875e-05	-0.000189961	5.00922e-05
1232.14	-1.12861e-05	9.47437e-06	-0.000142298	-0.000195809	2.73623e-05
1411.14	-6.78207e-06	2.17965e-05	9.55556e-05	-0.000178835	3.86236e-05
1441.45	-9.00822e-06	1.67485e-05	-8.12812e-06	-0.000178059	5.17491e-05
1718.43	-3.83111e-06	9.83678e-06	-4.42628e-05	-0.000181164	4.17302e-05
1748.43	-5.69488e-06	4.06412e-06	-7.80133e-05	-0.000192652	5.49076e-05
2136.02	-3.15808e-06	1.18559e-05	1.03544e-07	-0.000163465	5.09725e-05
2166.02	2.84746e-07	2.11235e-05	-3.28739e-05	-0.000162171	2.78024e-05
2553.43	4.8407e-06	1.85865e-05	-2.63511e-05	-0.000160981	4.26104e-05
2583.43	-2.11224e-05	-1.2891e-05	-0.000146645	-0.000177852	4.42155e-05
2971.43	-1.39782e-05	-3.83111e-06	-6.01031e-05	-0.000171901	3.77175e-05
3001.43	-2.07087e-06	9.42259e-06	-2.27796e-06	-0.000168226	3.49475e-05
3389.43	-6.62676e-06	1.65671e-06	-9.49911e-05	-0.000161654	3.021e-05
3419.43	-1.00436e-05	3.70171e-06	-0.000124028	-0.000170607	5.52959e-05
4012.71	-4.86653e-06	1.05357e-05	-5.26489e-05	-0.000154305	3.63195e-05
4043.17	-1.21145e-05	-1.13898e-06	-8.15331e-05	-0.000151614	4.49921e-05
4848.17	-6.41967e-06	5.7985e-06	-5.42536e-05	-0.00013764	4.07464e-05
4878.71	-2.07087e-06	1.05875e-05	-1.98282e-05	-0.000148301	2.86308e-05
5684.17	1.21664e-06	1.25549e-05	1.58166e-05	-0.000140021	4.24033e-05
5713.71	-2.53682e-06	1.05357e-05	-2.5471e-05	-0.000141573	3.19186e-05
6519.71	2.45917e-06	1.21925e-05	-3.27186e-05	-0.000132878	4.01769e-05
6549.71	-4.40059e-06	4.11589e-06	-6.34678e-05	-0.000133448	3.36272e-05
7355.17	-9.26708e-06	8.15416e-06	-7.38205e-05	-0.000133655	3.4119e-05
7385.17	-3.26162e-06	1.99322e-06	-4.23474e-05	-0.000127392	2.70776e-05
8607.06	-3.26162e-06	4.40064e-06	-4.12603e-05	-0.000111658	3.33683e-05
8637.06	-2.0191e-06	6.13502e-06	-5.27006e-05	-0.000119628	3.81317e-05
10278.1	-9.83666e-07	1.3202e-05	1.34607e-06	-0.000109432	2.91486e-05
10308.5	-3.05453e-06	4.40062e-07	-3.23045e-05	-0.000116575	2.65339e-05
11949.1	-3.98642e-06	4.6595e-06	-1.90517e-05	-0.000105136	2.34015e-05
11980.1	-2.07088e-07	9.47437e-06	2.51095e-06	-0.000107983	3.39637e-05
13620.1	-3.10632e-07	-2.58859e-06	-7.29978e-06	-9.437e-05	2.6741e-05
13651.1	-6.47144e-06	9.83668e-07	-4.0432e-05	-9.70098e-05	2.28838e-05
15292.1	2.17443e-06	1.08205e-05	1.78358e-05	-8.78481e-05	2.14859e-05
15322.5	1.4755e-06	8.87898e-06	-3.96555e-05	-9.10573e-05	1.44446e-05
16963.1	3.70171e-06	9.29316e-06	2.27803e-05	-7.52181e-05	2.08387e-05
16994.1	-2.22619e-06	-5.12539e-06	-4.16226e-05	-8.60882e-05	1.69815e-05
18634.1	-2.48505e-06	6.98922e-07	-7.24801e-06	-7.29405e-05	1.74734e-05
18665.1	-1.6567e-06	2.92512e-06	-1.84822e-05	-7.77545e-05	1.25549e-05
20305.1	1.88968e-06	-1.70847e-06	-2.27796e-06	-6.11384e-05	2.08387e-05
20336.1	-3.05453e-06	-1.19075e-06	9.24139e-06	-7.09735e-05	1.68262e-05
21976.1	2.66626e-06	1.06651e-05	2.71035e-05	-6.31054e-05	1.95185e-05
22007.1	2.58859e-08	2.5886e-07	-4.13638e-05	-6.76089e-05	1.69298e-05
23647.1	2.45917e-06	9.08607e-06	-6.26436e-06	-6.45548e-05	9.83678e-06
23678.5	1.2943e-06	-7.76578e-07	1.50139e-06	-6.05172e-05	2.36604e-05
25319.1	6.41977e-06	8.80132e-06	2.82166e-05	-5.063e-05	1.3202e-05
25350.1	-1.55316e-06	-4.29705e-06	9.0601e-07	-6.12419e-05	9.6038e-06
26990.1	3.28753e-06	1.17265e-05	1.17524e-05	-5.04747e-05	1.6645e-05
27021.1	7.99884e-06	8.41302e-06	9.9921e-06	-5.41501e-05	1.08205e-05
28661.1	2.84747e-06	3.59816e-06	-8.3352e-06	-4.65922e-05	1.37457e-05
28692.6	5.85027e-06	8.38713e-06	1.44962e-06	-4.44698e-05	6.1609e-06
30333.1	8.33536e-06	6.31622e-06	3.16079e-05	-3.45823e-05	1.18559e-05
30364.1	1.99322e-06	5.43609e-06	1.30208e-05	-4.5971e-05	8.12827e-06
32004.1	4.71127e-06	6.96338e-06	2.08905e-05	-3.62388e-05	6.23856e-06
32035.1	-1.55316e-07	2.09677e-06	2.66626e-06	-3.77919e-05	5.56552e-06
33675.1	7.2999e-06	1.37198e-05	5.85062e-05	-3.17868e-05	1.81202e-06
33706.1	3.36519e-06	6.08325e-06	1.4574e-05	-4.27615e-05	4.34886e-06
35346.1	2.48506e-06	7.09281e-06	2.26767e-05	-1.74986e-05	5.9797e-06
35378.1	5.15134e-06	6.98927e-06	1.99844e-05	-3.64459e-05	6.96338e-06
37017.1	7.01515e-06	9.75912e-06	4.74257e-05	-2.41251e-05	1.19595e-05
37049.1	3.83114e-06	6.23856e-06	-1.34605e-05	-2.88878e-05	7.04104e-06
38688.1	5.92793e-06	3.98646e-06	-2.65064e-05	-2.75936e-05	7.86941e-06
38720.1	2.51095e-06	2.14854e-06	2.82158e-06	-2.50051e-05	1.18042e-05
40360.1	5.07368e-06	6.62686e-06	1.5506e-05	-2.44357e-05	8.0765e-06
40391.6	-7.24807e-07	-4.76299e-06	-3.00276e-06	-2.29861e-05	8.62011e-06
42031.1	6.03147e-06	2.95101e-06	3.77175e-05	-1.4703e-05	7.79175e-06
42062.5	2.43329e-06	4.8407e-06	1.01215e-05	-1.82233e-05	2.07088e-07
43702.1	3.41696e-06	9.9921e-06	2.89933e-05	-8.38697e-06	2.79569e-06
43734.1	7.32579e-06	7.89529e-06	4.94425e-06	-1.0406e-05	2.045e-06
45373.1	9.70735e-06	1.15453e-05	3.82094e-05	-5.02185e-06	9.91444e-06
45405.1	9.24139e-06	4.99602e-06	3.03394e-05	-1.4703e-05	1.4755e-06
47044.1	2.01911e-06	2.9769e-06	-2.7439e-06	-1.37193e-05	9.83678e-06
47076.5	2.38152e-06	-3.93465e-06	-1.54278e-05	-1.82751e-05	-1.2943e-06
48715.1	1.04063e-05	6.70452e-06	6.15094e-05	-3.31339e-06	6.88572e-06
48748.1	1.14935e-05	4.76304e-06	4.2015e-05	-8.23166e-06	3.36519e-06
50387.1	1.23219e-05	1.77064e-05	5.74448e-05	0	2.79569e-06
50419.1	9.16373e-06	1.10793e-05	8.69777e-06	-5.6431e-06	3.93469e-06
52058.1	5.9797e-06	7.35168e-06	4.98851e-05	-6.05727e-06	1.28655e-05
52090.5	1.99322e-06	3.10632e-07	1.48847e-05	-1.70847e-06	1.32019e-06
53729.1	8.8272e-06	1.01215e-05	2.67151e-05	4.81482e-06	1.96734e-06
53761.6	7.17047e-06	1.44962e-06	-7.81749e-06	-1.91556e-06	5.69492e-07
55400.1	2.64038e-06	4.53007e-06	4.91602e-05	4.60773e-06	-2.5886e-07
55433.1	3.85703e-06	5.95378e-07	5.229e-06	-5.69488e-06	1.81202e-06
57071.1	3.80525e-06	7.99884e-06	3.15561e-05	-2.07087e-06	5.69492e-07
57104.1	1.27879e-05	8.56834e-06	-4.65947e-07	-7.19624e-06	3.44285e-06

## Sheet: Kinetics_Q46E_single_flash 
	1708 cm^-1	1691 cm^-1	1644 cm^-1	1529 cm^-1	1184cm^-1					Kinetics of the marker bands of the GtACR1 variant Q46E after one illumination
Time / ms			Δ absorbance / mAU
7.26014	-0.000284911	0.000246996	-0.00245	-0.00316	0.000947709
15.3809	-0.000309072	0.000255207	-0.00253	-0.00309	0.000962419
44.3798	-0.000312745	0.000211022	-0.00241	-0.00305	0.000958864
111.379	-0.000269131	0.000163967	-0.00222	-0.00289	0.000873131
119.381	-0.000269752	0.000219128	-0.00191	-0.00283	0.00085845
149.262	-0.000312228	0.000160963	-0.00238	-0.00273	0.00084862
215.378	-0.000223287	0.000171736	-0.00195	-0.00262	0.000783628
224.263	-0.000243674	0.000176759	-0.00192	-0.00259	0.000806864
253.261	-0.000238189	0.00018528	-0.00189	-0.00253	0.000786973
320.26	-0.0002296	0.000129527	-0.00195	-0.00245	0.000739311
328.381	-0.000209264	0.000186186	-0.00194	-0.00244	0.000691862
357.38	-0.000226547	0.00017215	-0.00178	-0.00237	0.000706796
424.26	-0.000196223	0.000161662	-0.00182	-0.00228	0.000663342
433.263	-0.000226236	0.000134447	-0.00171	-0.00226	0.000674776
462.262	-0.00021775	0.000121189	-0.00181	-0.00225	0.000662357
567.591	-0.000187426	0.000121603	-0.00172	-0.00206	0.00061756
576.594	-0.000191255	0.000133644	-0.00155	-0.00208	0.000609265
605.593	-0.000190272	0.00014136	-0.00173	-0.00205	0.000618053
776.591	-0.000166311	0.000121422	-0.00136	-0.00188	0.000533475
785.594	-0.000170555	0.000113369	-0.00146	-0.00186	0.00052119
814.592	-0.000178939	0.000108087	-0.00141	-0.00181	0.000546901
985.591	-0.0001409	7.65516e-05	-0.00124	-0.00165	0.000470396
994.285	-0.000144161	7.22796e-05	-0.00121	-0.00165	0.000488976
1023.59	-0.00014266	9.84555e-05	-0.00104	-0.00166	0.000488717
1194.59	-0.000116575	0.0001041	-0.00111	-0.00146	0.000428469
1203.28	-0.000122061	7.25903e-05	-0.00101	-0.00153	0.000438989
1232.59	-0.000146128	6.88104e-05	-0.00115	-0.00154	0.000456584
1403.28	-0.000122061	6.41243e-05	-0.000943037	-0.00141	0.000395796
1412.28	-0.000135155	4.93932e-05	-0.00117	-0.0014	0.000403646
1441.28	-0.000139037	5.90499e-05	-0.000881971	-0.00136	0.000427432
1710.2	-0.000106482	5.7626e-05	-0.00096122	-0.00127	0.000367555
1719.2	-0.000104101	6.73346e-05	-0.000902689	-0.00124	0.000359524
1747.6	-0.000113055	6.07586e-05	-0.000949184	-0.00126	0.000356104
2128.2	-9.31795e-05	5.31989e-05	-0.000768289	-0.00111	0.000315535
2136.6	-8.57259e-05	4.8513e-05	-0.000613013	-0.00113	0.000321908
2165.6	-0.000106378	5.91535e-05	-0.000868692	-0.00112	0.000310484
2545.6	-7.95144e-05	4.2015e-05	-0.000542593	-0.000987513	0.000279477
2554.6	-8.38107e-05	5.77037e-05	-0.000563276	-0.000977751	0.000283414
2583.6	-8.80551e-05	3.72774e-05	-0.000744567	-0.00101	0.000285642
2963.6	-7.52181e-05	2.85273e-05	-0.000547712	-0.000900105	0.000256554
2972.2	-7.82203e-05	4.27139e-05	-0.000575271	-0.000936011	0.000271033
3001.2	-7.71851e-05	2.6068e-05	-0.000680888	-0.000919014	0.000256865
3381.2	-6.75571e-05	3.45074e-05	-0.000450648	-0.000851796	0.000233684
3389.6	-8.44836e-05	1.30208e-05	-0.000559863	-0.000881506	0.000241117
3418.6	-7.39758e-05	2.97181e-05	-0.000619785	-0.000869002	0.000249276
4003.91	-6.49172e-05	2.36604e-05	-0.000412789	-0.000761673	0.000217263
4012.91	-7.03006e-05	1.55577e-05	-0.000501949	-0.000778056	0.000217704
4041.91	-6.999e-05	1.90266e-05	-0.000561673	-0.000786531	0.000222158
4839.91	-5.61689e-05	2.26767e-05	-0.000458768	-0.000689417	0.000192997
4847.91	-6.2536e-05	1.43411e-05	-0.000375133	-0.000701409	0.0001902
4877.36	-6.36748e-05	1.18818e-05	-0.0004914	-0.000714641	0.000205713
5675.36	-5.87572e-05	1.33833e-05	-0.000351286	-0.000647753	0.000181136
5683.91	-5.99995e-05	2.15118e-05	-0.000440511	-0.000651113	0.000173393
5712.45	-4.94394e-05	1.10793e-05	-0.000451372	-0.000661969	0.000182975
6510.91	-4.39004e-05	2.61456e-05	-0.000203727	-0.000613065	0.000169094
6519.36	-5.26489e-05	1.63861e-05	-0.000409944	-0.000606395	0.000169975
6547.91	-5.53924e-05	-5.02185e-06	-0.000456337	-0.000620613	0.000172953
7346.36	-4.71617e-05	9.08607e-06	-0.000283359	-0.000567877	0.000156069
7354.91	-4.92841e-05	1.12605e-05	-0.000344664	-0.000572065	0.000162335
7382.91	-5.80325e-05	1.04063e-05	-0.000287291	-0.000584578	0.000157053
8597.78	-4.30721e-05	1.64897e-05	-0.000241449	-0.000544558	0.000161636
8606.26	-4.40557e-05	8.90486e-06	-0.000304364	-0.000552831	0.000158995
8634.78	-4.56604e-05	7.84352e-06	-0.000338715	-0.000561001	0.000153065
10268.3	-4.20368e-05	-1.60493e-06	-0.000240983	-0.000507069	0.000146876
10277.3	-4.40039e-05	7.32579e-06	-0.000277823	-0.000517566	0.000151796
10305.3	-4.39004e-05	-5.17719e-07	-0.000324541	-0.000523203	0.000143328
11939.3	-3.79989e-05	7.37756e-06	-0.00029024	-0.000483126	0.000150786
11947.8	-4.20885e-05	1.65671e-06	-0.000253815	-0.000490986	0.000141619
11976.3	-4.75758e-05	-4.14175e-07	-0.000318953	-0.000500036	0.000143536
13610.3	-3.598e-05	4.11589e-06	-0.000194567	-0.000462077	0.000133748
13617.8	-4.1105e-05	1.81202e-06	-0.000196327	-0.000469938	0.000135897
13646.8	-4.76276e-05	-1.21662e-05	-0.000312331	-0.000473507	0.000133411
15280.8	-3.41681e-05	9.24139e-06	-0.00018106	-0.000445683	0.000126031
15288.3	-3.2201e-05	8.49068e-06	-0.000230945	-0.000454268	0.000132556
15316.8	-3.91896e-05	-2.3815e-06	-0.000337681	-0.000461198	0.000132945
17786.5	-3.34952e-05	5.20311e-06	-0.000225667	-0.000420392	0.000120024
17794	-3.68083e-05	-1.2943e-06	-0.00020885	-0.000424995	0.000122717
17821.9	-3.52035e-05	3.8829e-07	-0.000211489	-0.000433839	0.000123416
21128.5	-3.09067e-05	2.25209e-06	-0.000219095	-0.000392202	0.000113395
21135.5	-2.94572e-05	6.10913e-06	-0.000155392	-0.000397375	0.000116036
21163.9	-3.47376e-05	-4.71122e-06	-0.00025692	-0.000395978	0.000110314
24469.9	-2.51087e-05	7.50694e-07	-0.000173039	-0.000373788	0.000110133
24476.5	-3.06479e-05	1.91557e-06	-0.00021123	-0.000367839	0.000111402
24505	-2.8163e-05	-2.7439e-06	-0.000205745	-0.00037384	0.000107647
27811.5	-2.43839e-05	-6.21263e-07	-0.000150268	-0.000352113	0.000105369
27818.5	-2.89913e-05	2.64038e-06	-0.000151096	-0.000345802	9.99572e-05
27845.9	-2.57817e-05	-1.55316e-06	-0.000160567	-0.000357959	0.000100371
31152.9	-2.3245e-05	-9.83666e-07	-0.000198759	-0.000327489	9.18272e-05
31159.5	-2.89913e-05	-5.22893e-06	-0.000164604	-0.000323816	9.31736e-05
31187.5	-2.76453e-05	-2.22619e-06	-0.00015446	-0.000327955	9.19567e-05
36165	-2.42286e-05	-1.81201e-06	-0.000147111	-0.000303278	8.78141e-05
36171	-2.4591e-05	-2.7439e-06	-0.000144523	-0.000291585	8.2843e-05
36198.6	-2.46945e-05	-6.10905e-06	-0.000155081	-0.00029976	8.07199e-05
42848.5	-2.07083e-05	-2.22619e-06	-0.000137381	-0.000271407	7.84934e-05
42854	-2.21061e-05	-2.89922e-06	-0.000152338	-0.000263181	7.27457e-05
42881.6	-2.38144e-05	-7.9728e-06	-0.00014856	-0.000261473	7.48169e-05
49532	-1.99317e-05	-4.19351e-06	-0.000144834	-0.00023674	6.61696e-05
49537.1	-2.11224e-05	-5.07362e-06	-0.000119836	-0.000233739	6.46162e-05
49564	-2.06565e-05	-7.35155e-06	-0.000138106	-0.000228979	6.31405e-05
56215.5	-1.64114e-05	-2.43327e-06	-7.68228e-05	-0.000211489	6.35029e-05
56220	-2.03977e-05	-4.76299e-06	-0.000121285	-0.000202795	6.03185e-05
56246.6	-1.63596e-05	-6.93738e-06	-9.83555e-05	-0.000207711	5.50888e-05
62899	-1.9207e-05	-8.38697e-06	-0.000125995	-0.000188461	5.41827e-05
62902.6	-1.83786e-05	-3.05453e-06	-8.42765e-05	-0.000180957	4.93673e-05
62929	-1.77056e-05	-1.38747e-05	-0.000125684	-0.000182768	4.80729e-05
72923.8	-1.63079e-05	-7.14447e-06	-8.03944e-05	-0.000156996	4.23515e-05
72926.8	-1.38229e-05	-2.7439e-06	-8.3086e-05	-0.000150475	4.09018e-05
72952.8	-1.72915e-05	-1.31499e-05	-0.000131067	-0.000149595	3.84165e-05
86290.3	-1.25804e-05	-8.3352e-06	-8.15331e-05	-0.00012527	3.35236e-05
86292.8	-1.44441e-05	-5.85019e-06	-8.07567e-05	-0.000117092	3.08313e-05
86317.8	-1.7861e-05	-1.49618e-05	-0.000121958	-0.000119163	2.75953e-05
99656.8	-9.5777e-06	-7.14447e-06	-3.35987e-05	-9.41112e-05	2.24955e-05
99659.3	-1.33052e-05	-7.71395e-06	-4.96982e-05	-8.80551e-05	2.22107e-05
99682.8	-1.41335e-05	-1.23733e-05	-8.01873e-05	-9.36453e-05	1.73439e-05
113024	-1.27357e-05	-1.5376e-05	-3.27704e-05	-7.23711e-05	1.6412e-05
113025	-9.42239e-06	-7.92103e-06	-2.22614e-05	-6.62113e-05	1.52471e-05
113048	-1.3357e-05	-1.30463e-05	-5.95336e-05	-7.15429e-05	1.24772e-05
126390	-1.06131e-05	-1.03025e-05	-4.38486e-05	-5.76701e-05	1.08205e-05
126391	-1.18556e-05	-1.2218e-05	-5.6376e-05	-5.41501e-05	6.08325e-06
126413	-9.88833e-06	-1.46512e-05	-4.5091e-05	-5.65313e-05	5.04779e-06
139757	-1.23215e-05	-1.26322e-05	-3.51517e-05	-4.03285e-05	4.24532e-06
139758	-1.23733e-05	-1.3357e-05	-6.93171e-05	-4.30721e-05	4.34886e-06
139778	-1.24769e-05	-1.56866e-05	-6.85406e-05	-4.23474e-05	3.02867e-06
153122	-1.11308e-05	-1.30463e-05	-5.04229e-05	-3.10621e-05	-1.96733e-06
153124	-1.16485e-05	-1.61008e-05	-4.34345e-05	-3.23563e-05	-1.70847e-06
153143	-1.49101e-05	-2.11224e-05	-2.86289e-05	-3.13727e-05	-3.05453e-06
166488	-1.32016e-05	-1.42888e-05	-3.28739e-05	-2.03977e-05	-6.05727e-06
166491	-1.13897e-05	-1.47548e-05	-3.86201e-05	-1.69291e-05	-3.10631e-06
166509	-1.25286e-05	-2.00353e-05	-4.60228e-05	-2.71276e-05	-5.79842e-06
179854	-1.30463e-05	-1.84304e-05	-5.44607e-05	-1.29428e-05	-4.91831e-06
179858	-1.06131e-05	-1.97247e-05	-3.65494e-05	-1.14932e-05	-5.28071e-06
179874	-1.4237e-05	-2.1899e-05	-3.54106e-05	-1.91552e-05	-7.45509e-06
193220	-1.0872e-05	-1.65149e-05	-4.38486e-05	-8.28343e-06	-1.05613e-05
193225	-1.37193e-05	-1.77574e-05	-1.49101e-05	-5.07362e-06	-8.95645e-06
193238	-1.35123e-05	-2.31414e-05	-4.16744e-05	-1.75503e-05	-1.4703e-05

## Sheet: Kinetics_WT_double_flash 
	1708 cm^-1	1691 cm^-1	1644 cm^-1	1529 cm^-1	1184cm^-1					Kinetics of the marker bands of the GtACR1 WT after two illuminations
Time / ms			Δ absorbance / mAU
5.22832	-0.000230583	0.000344938	-0.00242	-0.0033	0.00107
16.2299	-0.000215007	0.000338047	-0.00289	-0.0032	0.000954947
46.2258	-0.000154667	0.000237465	-0.00256	-0.00275	0.000654917
109.346	-5.38395e-05	0.00024508	-0.00055371	-0.0019	0.000412015
120.23	-7.15947e-05	0.000224748	-0.00115	-0.00179	0.000392531
150.343	-0.000112279	0.000118755	-0.00114	-0.00164	0.00034227
214.228	-4.23991e-05	0.00010467	-0.000929295	-0.00121	0.000277224
224.347	-6.09831e-05	0.00012528	-0.001	-0.00127	0.00030608
255.226	-1.10791e-05	0.000101304	-0.000596469	-0.00108	0.000258911
318.346	-4.2658e-05	0.000105213	-0.000777126	-0.000887964	0.000179323
329.23	-5.10441e-05	4.65455e-05	-0.000923664	-0.00086771	0.000191909
359.343	-2.21578e-05	7.91147e-05	0.000145711	-0.000843167	0.000206671
422.346	-6.72465e-05	4.50957e-05	-0.000968504	-0.000770614	0.000149206
433.347	-4.7524e-05	6.08363e-05	3.51546e-05	-0.000738985	0.000193515
463.343	-1.57384e-05	9.84814e-05	-0.000533751	-0.000739295	0.000165184
566.525	-2.03459e-05	5.01181e-05	-0.000811956	-0.000586801	0.000119325
577.526	-2.26755e-05	8.28948e-05	-0.000552417	-0.000615701	0.000122924
607.523	-3.32881e-05	8.41302e-06	-0.000356821	-0.000612392	0.000122303
775.525	-1.03025e-05	7.21502e-05	-0.000304416	-0.000479609	0.000114431
786.527	-1.97764e-05	3.23846e-05	-0.000141056	-0.000503708	0.000127844
816.523	-1.00954e-05	1.43152e-05	-0.000226081	-0.000494037	0.000130174
984.525	-2.29344e-05	1.83535e-05	-0.000154874	-0.000442425	8.72445e-05
995.526	-4.7317e-05	2.73882e-05	-0.000615649	-0.000465439	9.47012e-05
1025.52	8.10238e-06	2.74918e-05	-0.000314659	-0.000486125	9.786e-05
1193.52	-1.73433e-05	1.93114e-05	0.000137243	-0.000404047	0.000125643
1204.53	-4.3331e-05	3.22551e-05	-0.000368253	-0.00042215	0.000117538
1234.52	-5.02185e-06	6.8888e-05	2.59903e-05	-0.000439787	0.000108683
1402.53	-3.64977e-05	5.24222e-05	-0.000394944	-0.000393961	7.34965e-05
1413.53	-2.83183e-05	-3.62403e-07	-0.00047149	-0.000432753	8.82283e-05
1443.52	5.43609e-06	4.23774e-05	-5.89125e-05	-0.000454889	9.71868e-05
1709.52	-2.67135e-05	1.83277e-05	-0.000417081	-0.00037746	7.8338e-05
1720.52	-3.48929e-05	2.18742e-05	5.74672e-06	-0.000383719	0.000104929
1750.11	-1.12861e-05	3.58018e-05	-0.000240621	-0.000441597	0.000101381
2127.52	-2.16919e-05	6.31622e-06	-0.000381599	-0.000367477	8.45518e-05
2138.52	-1.5376e-05	4.05393e-05	-0.000276064	-0.000388944	9.68502e-05
2168.52	-1.25804e-05	1.96997e-05	-0.00038315	-0.000411547	9.02996e-05
2545.52	-1.21145e-05	5.56552e-06	-0.00028905	-0.000358321	9.56074e-05
2556.52	-3.07514e-05	1.52989e-05	-0.000147577	-0.000377564	9.3562e-05
2586.52	-2.94572e-05	1.72145e-05	-0.00044077	-0.000394116	7.67846e-05
2963.52	-2.01388e-05	1.5739e-05	-0.000495227	-0.000348079	7.82086e-05
2974.12	-2.33485e-05	2.06316e-05	-0.000209057	-0.000372753	8.61053e-05
3004.11	-1.24251e-05	3.13221e-06	-0.000116419	-0.000396392	8.21439e-05
3381.52	-2.48498e-05	-2.22619e-06	-0.000289102	-0.000344095	8.29725e-05
3392.52	-1.12344e-05	2.55502e-05	-9.68027e-05	-0.00037384	0.000103142
3421.52	-2.01906e-05	4.60773e-06	3.67337e-05	-0.000389306	0.00010265
4005.27	-1.56866e-05	5.82438e-06	-0.000150889	-0.000338353	7.2435e-05
4016.27	-2.03977e-05	3.1582e-05	-2.11224e-05	-0.000360597	8.5691e-05
4045.26	-2.46945e-05	-1.20109e-05	-0.000364942	-0.000382943	0.000112049
4841.27	-1.43924e-05	1.06393e-05	-0.000158445	-0.00034363	6.78006e-05
4852.27	-2.07083e-05	1.29432e-05	-0.000185563	-0.000358062	8.49661e-05
4881.26	-1.66185e-05	-5.07362e-06	-0.000294845	-0.000365046	8.86167e-05
5676.81	-1.88963e-05	3.96057e-06	-0.000127547	-0.000326144	7.88299e-05
5687.82	-2.13813e-05	6.70452e-06	-0.000372805	-0.000335508	7.52053e-05
5716.81	-7.19624e-06	-8.38697e-06	-0.000435287	-0.000351079	9.15683e-05
6513.27	-2.22096e-05	1.13898e-06	-0.000282376	-0.000309227	7.89335e-05
6524.27	-6.10905e-06	4.05911e-05	-1.36676e-05	-0.000321126	9.27593e-05
6552.81	-2.45392e-05	-1.18038e-05	-1.15968e-05	-0.000327748	8.45e-05
7349.27	-1.14932e-05	1.50659e-05	-3.52048e-06	-0.000299863	7.02602e-05
7359.82	-1.27357e-05	2.51101e-05	8.45e-05	-0.000318798	8.39304e-05
7388.26	-1.93105e-05	3.88291e-06	-8.35519e-05	-0.000332352	7.82603e-05
8601.16	-1.77574e-05	1.70333e-05	-0.00019022	-0.000295569	6.83961e-05
8612.16	-1.41335e-05	1.53248e-05	5.77554e-05	-0.000292154	7.51017e-05
8640.16	-1.8068e-05	-1.07684e-05	-0.000175368	-0.000306847	8.28948e-05
10273.2	-2.89395e-05	-4.65947e-07	-0.000178783	-0.000281134	6.34511e-05
10284.6	-1.65667e-05	1.4367e-05	-0.000165328	-0.000279582	7.12699e-05
10311.6	-1.14932e-05	1.23219e-05	-5.08888e-05	-0.000289723	7.9762e-05
11944.6	-1.2218e-05	1.23219e-05	-0.000157772	-0.000268768	6.78006e-05
11956.6	-7.61041e-06	1.34868e-05	-8.65023e-05	-0.000278289	7.09333e-05
11983.6	-1.68256e-05	4.09e-06	-3.48929e-05	-0.000270942	7.20207e-05
13616.6	-5.59133e-06	1.22701e-05	-0.000128272	-0.000261887	5.99043e-05
13628.2	-2.0087e-05	1.9855e-05	-2.23131e-05	-0.000253246	7.01825e-05
13655.2	-8.3352e-06	1.61531e-05	-3.62402e-06	-0.00026406	7.23832e-05
15288.6	-1.06131e-05	1.54283e-05	-0.000177076	-0.00024802	5.75742e-05
15300.2	-6.62676e-06	1.85606e-05	-0.0001026	-0.000251487	6.50822e-05
15326.2	-1.69291e-05	-1.34087e-05	-0.000294327	-0.000239948	7.00272e-05
17795.8	-1.09755e-05	1.37457e-05	-0.000209419	-0.000237051	5.70564e-05
17806.8	-2.64036e-06	2.71035e-05	4.89272e-05	-0.000234981	6.88621e-05
17832.3	-2.3815e-06	1.29691e-05	-5.18206e-05	-0.000237051	6.34252e-05
21139.3	-1.57902e-05	1.04581e-05	-0.000183648	-0.000207918	5.95159e-05
21150.3	-8.90468e-06	1.67227e-05	-9.22478e-05	-0.000206883	5.69011e-05
21175.3	-1.03544e-06	3.02867e-06	-0.000110208	-0.00020797	6.10434e-05
24482.8	-5.28071e-06	3.70171e-06	-0.000160153	-0.000192756	4.94968e-05
24494.3	-6.05727e-06	1.81982e-05	-7.50628e-05	-0.000195395	6.07068e-05
24517.8	-2.32973e-06	1.47294e-05	-7.30958e-05	-0.000187891	6.3244e-05
27826.8	-1.60493e-06	1.78358e-05	2.64038e-06	-0.000178059	4.12642e-05
27837.3	-1.09237e-05	9.47437e-06	-7.70816e-05	-0.000180853	4.52769e-05
27861.3	-8.2835e-07	6.21268e-06	-2.69213e-06	-0.000175316	5.49335e-05
31170.8	-8.2835e-07	3.83114e-06	-7.38723e-05	-0.000168795	3.91413e-05
31180.3	-3.67579e-06	1.2529e-05	7.42473e-05	-0.000166415	4.31282e-05
31204.3	-1.24252e-06	1.43152e-05	-5.00606e-05	-0.000155029	4.54581e-05
36185.9	-1.44961e-06	1.28914e-05	-0.000131584	-0.000146179	3.94261e-05
36195.9	-5.95373e-06	1.01474e-05	-6.98347e-05	-0.000144782	3.85718e-05
36217.9	-4.19351e-06	2.66626e-06	-7.10771e-05	-0.000133655	4.1316e-05
42873.4	3.93469e-06	1.35127e-05	-0.000116109	-0.000133448	3.58277e-05
42883.4	-2.0191e-06	9.55203e-06	-1.88446e-05	-0.00012734	3.2048e-05
42904.4	2.045e-06	2.89924e-06	-3.98108e-05	-0.000112434	3.82353e-05
49560.9	5.72084e-06	1.12605e-05	-9.74756e-05	-0.000111761	2.80354e-05
49570.4	7.7658e-07	6.60097e-06	-5.74113e-05	-0.000106792	3.02359e-05
49589.9	5.48786e-06	5.15134e-06	-5.60136e-05	-0.000101668	2.96922e-05
56247.9	6.13502e-06	1.9389e-05	-6.29501e-05	-9.51982e-05	3.11937e-05
56257.9	3.41696e-06	1.60237e-05	-0.000110674	-9.49911e-05	2.43594e-05
56275.4	6.03147e-06	6.41977e-06	-1.19592e-05	-8.10155e-05	2.13047e-05
62935.4	7.92118e-06	9.26728e-06	-9.14714e-05	-8.35001e-05	2.13306e-05
62944.9	4.97013e-06	1.43152e-05	-4.42627e-05	-8.12226e-05	2.09681e-05
62961.4	7.06693e-06	1.44446e-05	-7.14394e-05	-7.06629e-05	2.20554e-05
72966.7	1.19595e-05	1.84053e-05	-7.5684e-05	-6.75571e-05	1.73957e-05
72975.7	1.20371e-05	2.00362e-05	1.36162e-05	-6.69877e-05	1.85347e-05
72989.7	1.15971e-05	7.73997e-06	-6.05172e-05	-5.54442e-05	1.86642e-05
86341.7	1.81206e-05	2.13047e-05	-3.32363e-05	-5.04747e-05	1.55577e-05
86350.2	1.60496e-05	2.09423e-05	1.73436e-06	-4.3331e-05	1.45999e-05
86360.7	1.48847e-05	1.54542e-05	-3.39093e-05	-3.76366e-05	1.504e-05
99716.2	1.83018e-05	1.92855e-05	-5.75666e-05	-3.7533e-05	1.05616e-05
99723.7	1.91819e-05	2.49807e-05	2.63786e-05	-2.93537e-05	9.2155e-06
99732.2	1.83794e-05	1.73181e-05	-1.69809e-05	-2.20025e-05	1.54801e-05
113091	2.07352e-05	2.08387e-05	-6.2536e-05	-2.53675e-05	2.64038e-06
113097	2.14082e-05	2.56796e-05	6.60097e-06	-1.52207e-05	1.10534e-05
113104	2.31168e-05	1.74475e-05	5.92793e-06	-1.65667e-05	1.2296e-05
126466	2.29615e-05	2.28061e-05	-3.03891e-05	-8.90468e-06	8.23182e-06
126472	2.33239e-05	3.298e-05	4.05134e-05	-1.44959e-05	8.69777e-06
126476	2.59385e-05	1.86901e-05	1.79135e-05	-6.0055e-06	1.05616e-05
139841	3.12973e-05	3.12714e-05	-2.41251e-05	-1.44961e-06	4.58184e-06
139847	2.58867e-05	3.10384e-05	3.73292e-05	-7.55864e-06	7.63643e-06
139847	2.92262e-05	2.35051e-05	-5.17716e-06	-3.62402e-06	7.84352e-06
153216	3.07018e-05	2.9511e-05	-3.64459e-05	-1.60493e-06	2.87335e-06
153218	3.08831e-05	2.13823e-05	9.31896e-07	2.27797e-06	5.69495e-06
153222	2.64822e-05	3.02359e-05	5.07912e-05	1.94145e-06	5.61729e-06
166590	3.53099e-05	2.74141e-05	3.13221e-06	8.33536e-06	5.46197e-06
166590	3.4119e-05	3.46886e-05	1.76025e-06	9.2155e-06	2.20031e-06
166597	3.30576e-05	3.62678e-05	5.23446e-05	9.18962e-06	7.2999e-06
179961	3.6915e-05	2.77506e-05	2.92262e-05	1.4574e-05	2.30386e-06
179965	3.79764e-05	4.33353e-05	-5.18724e-05	1.2995e-05	9.57782e-07
179971	3.59312e-05	3.62936e-05	2.20554e-05	1.3202e-05	8.69777e-06
193332	4.15231e-05	2.63009e-05	-8.95645e-06	1.80947e-05	5.38431e-06
193341	3.95038e-05	3.66302e-05	-3.58765e-05	1.4574e-05	1.03544e-07
193347	3.88566e-05	4.23256e-05	0.000107129	1.63085e-05	3.93469e-06

## Sheet: Spectra_WT_single_flash
	Excitation spectra	T4	T5	T6					Amplitude Spectra GtACR1 WT after one illumination derived from global fit analysis
wavenumber / cm^-1	Δ absorbance /mAU
1797.42	0.00000	0.00000	1e-05	-1e-05
1795.5	0.00000	0.00000	0.00000	-1e-05
1793.57	0.00000	-1e-05	1e-05	-1e-05
1791.65	1e-05	-2e-05	2e-05	-1e-05
1789.73	1e-05	-2e-05	1e-05	-1e-05
1787.8	0.00000	1e-05	0.00000	-1e-05
1785.88	0.00000	0.00000	1e-05	-1e-05
1783.95	1e-05	-4e-05	4e-05	-1e-05
1782.03	0.00000	-4e-05	4e-05	-1e-05
1780.11	-1e-05	0.00000	2e-05	-1e-05
1778.18	-2e-05	2e-05	1e-05	-1e-05
1776.26	0.00000	-1e-05	2e-05	-1e-05
1774.34	1e-05	-3e-05	3e-05	-1e-05
1772.41	1e-05	-3e-05	2e-05	-1e-05
1770.49	1e-05	-1e-05	1e-05	-1e-05
1768.56	1e-05	0.00000	0.00000	-1e-05
1766.64	1e-05	1e-05	-2e-05	-1e-05
1764.72	0.00000	4e-05	-4e-05	-1e-05
1762.79	0.00000	6e-05	-5e-05	-1e-05
1760.87	3e-05	4e-05	-6e-05	-1e-05
1758.94	5e-05	2e-05	-7e-05	-1e-05
1757.02	0.0001	-2e-05	-8e-05	-1e-05
1755.1	0.00014	-3e-05	-0.0001	-1e-05
1753.17	0.00016	-1e-05	-0.00013	-2e-05
1751.25	0.00018	-1e-05	-0.00015	-3e-05
1749.32	0.0002	-3e-05	-0.00015	-3e-05
1747.4	0.00014	3e-05	-0.00015	-2e-05
1745.48	4e-05	9e-05	-0.00011	-2e-05
1743.55	-6e-05	9e-05	-2e-05	-2e-05
1741.63	-0.00014	8e-05	6e-05	-2e-05
1739.7	-0.00018	7e-05	0.00011	-2e-05
1737.78	-0.0002	6e-05	0.00015	-2e-05
1735.86	-0.00022	5e-05	0.00018	-2e-05
1733.93	-0.0002	0.00000	0.00021	-3e-05
1732.01	-0.00017	-3e-05	0.00022	-3e-05
1730.09	-0.00021	-2e-05	0.00026	-3e-05
1728.16	-0.00038	0.00000	0.00039	-2e-05
1726.24	-0.00056	5e-05	0.00052	-2e-05
1724.31	-0.00049	2e-05	0.00048	-2e-05
1722.39	-0.00017	-9e-05	0.00028	-2e-05
1720.47	0.00014	-0.00018	6e-05	-2e-05
1718.54	0.00028	-0.00018	-8e-05	-1e-05
1716.62	0.00022	-0.0001	-0.00011	0.00000
1714.69	1e-05	4e-05	-5e-05	1e-05
1712.77	-0.00023	0.00014	7e-05	2e-05
1710.85	-0.00038	0.00018	0.00018	3e-05
1708.92	-0.00039	0.0002	0.00018	3e-05
1707	-0.00029	0.00019	0.0001	3e-05
1705.07	-0.00013	0.0001	3e-05	2e-05
1703.15	0.00000	3e-05	-2e-05	1e-05
1701.23	8e-05	0.00000	-7e-05	0.00000
1699.3	0.00014	-3e-05	-9e-05	0.00000
1697.38	0.00019	-6e-05	-0.00012	-1e-05
1695.46	0.00029	-0.00011	-0.00016	-1e-05
1693.53	0.00045	-0.0002	-0.00022	-2e-05
1691.61	0.00063	-0.00027	-0.00034	-2e-05
1689.68	0.00076	-0.0003	-0.00043	-2e-05
1687.76	0.0008	-0.00033	-0.00044	-1e-05
1685.84	0.00071	-0.0003	-0.00039	0.00000
1683.91	0.00052	-0.00024	-0.00026	0.00000
1681.99	0.00029	-0.00014	-0.00013	0.00000
1680.06	7e-05	-3e-05	-2e-05	-1e-05
1678.14	-7e-05	-2e-05	0.00012	-1e-05
1676.22	-0.00015	-4e-05	0.00022	-1e-05
1674.29	-0.00019	3e-05	0.00019	-1e-05
1672.37	-0.00013	0.00013	2e-05	-2e-05
1670.44	-3e-05	0.00018	-8e-05	-5e-05
1668.52	3e-05	0.00025	-0.00018	-8e-05
1666.6	0.00018	0.00043	-0.00052	-9e-05
1664.67	0.00064	0.00046	-0.00103	-7e-05
1662.75	0.00165	0.00025	-0.00183	-4e-05
1660.82	0.00311	-0.00022	-0.00284	-1e-05
1658.9	0.00405	-0.0007	-0.0033	-1e-05
1656.98	0.00322	-0.00046	-0.00274	1e-05
1655.05	0.00078	0.00035	-0.00115	6e-05
1653.13	-0.00189	0.00111	0.00071	0.00012
1651.21	-0.0037	0.00158	0.00201	0.00017
1649.28	-0.00471	0.00165	0.00291	0.00019
1647.36	-0.00544	0.0016	0.00369	0.00019
1645.43	-0.00569	0.00155	0.004	0.00021
1643.51	-0.00531	0.00132	0.00384	0.00023
1641.59	-0.00483	0.00115	0.00351	0.00024
1639.66	-0.00443	0.00118	0.00306	0.00023
1637.74	-0.00389	0.00113	0.00258	0.0002
1635.81	-0.00302	0.00096	0.00191	0.00017
1633.89	-0.00178	0.0008	0.00086	0.00016
1631.97	-0.00045	0.00053	-0.00015	0.00011
1630.04	0.00078	-1e-05	-0.00077	2e-05
1628.12	0.00175	-0.0006	-0.00108	-6e-05
1626.19	0.00225	-0.00083	-0.00129	-0.00012
1624.27	0.00231	-0.00076	-0.00139	-0.00015
1622.35	0.00211	-0.00066	-0.00127	-0.00016
1620.42	0.00174	-0.00058	-0.001	-0.00015
1618.5	0.00128	-0.0004	-0.00076	-0.00012
1616.57	0.00091	-0.0002	-0.0006	-0.0001
1614.65	0.00071	-0.00016	-0.00045	-8e-05
1612.73	0.0006	-0.00016	-0.00035	-7e-05
1610.8	0.00046	-0.00012	-0.00027	-6e-05
1608.88	0.00024	-0.0001	-0.00011	-4e-05
1606.96	-8e-05	3e-05	6e-05	-1e-05
1605.03	-0.00037	0.00018	0.00018	2e-05
1603.11	-0.00049	0.00022	0.00026	3e-05
1601.18	-0.00046	0.00014	0.00031	3e-05
1599.26	-0.00041	9e-05	0.00032	2e-05
1597.34	-0.00037	0.0001	0.00027	2e-05
1595.41	-0.00026	8e-05	0.00018	2e-05
1593.49	-7e-05	1e-05	6e-05	1e-05
1591.56	0.00015	-8e-05	-5e-05	-1e-05
1589.64	0.0003	-0.00016	-0.00013	-1e-05
1587.72	0.00038	-0.00019	-0.00017	-2e-05
1585.79	0.00043	-0.00018	-0.00022	-3e-05
1583.87	0.00049	-0.00017	-0.00028	-3e-05
1581.94	0.00061	-0.00023	-0.00033	-4e-05
1580.02	0.00075	-0.00029	-0.0004	-5e-05
1578.1	0.00085	-0.00035	-0.00044	-6e-05
1576.17	0.00086	-0.00035	-0.00045	-5e-05
1574.25	0.00077	-0.00028	-0.00044	-4e-05
1572.33	0.00072	-0.00029	-0.00039	-4e-05
1570.4	0.00074	-0.00033	-0.00038	-3e-05
1568.48	0.00084	-0.00034	-0.00048	-3e-05
1566.55	0.00109	-0.0004	-0.00066	-2e-05
1564.63	0.00147	-0.00055	-0.00089	-2e-05
1562.71	0.00192	-0.00071	-0.00117	-3e-05
1560.78	0.0023	-0.00081	-0.00145	-3e-05
1558.86	0.00255	-0.00088	-0.00163	-3e-05
1556.93	0.00274	-0.00099	-0.00169	-5e-05
1555.01	0.00291	-0.00116	-0.00163	-0.0001
1553.09	0.00292	-0.0012	-0.00155	-0.00017
1551.16	0.00262	-0.00099	-0.00139	-0.00023
1549.24	0.00195	-0.00068	-0.00101	-0.00024
1547.31	0.00108	-0.00041	-0.00044	-0.00022
1545.39	0.0003	-0.00017	6e-05	-0.00019
1543.47	-0.00026	-1e-05	0.00041	-0.00014
1541.54	-0.00076	3e-05	0.00082	-7e-05
1539.62	-0.0015	0.0001	0.00139	3e-05
1537.69	-0.00265	0.00043	0.00208	0.00016
1535.77	-0.004	0.00087	0.00285	0.00031
1533.85	-0.00522	0.0013	0.00355	0.00042
1531.92	-0.00604	0.00163	0.00396	0.00048
1530	-0.00627	0.00177	0.00403	0.00051
1528.08	-0.00594	0.00173	0.00376	0.00048
1526.15	-0.00513	0.00154	0.00321	0.00041
1524.23	-0.00404	0.00123	0.00252	0.00032
1522.3	-0.00296	0.00092	0.00183	0.00023
1520.38	-0.00217	0.00071	0.00131	0.00017
1518.46	-0.00171	0.00057	0.00102	0.00014
1516.53	-0.00121	0.00033	0.00078	0.00011
1514.61	-0.00048	3e-05	0.0004	6e-05
1512.68	7e-05	-0.00016	6e-05	3e-05
1510.76	0.00027	-0.00021	-6e-05	1e-05
1508.84	0.0003	-0.00024	-5e-05	0.00000
1506.91	0.00027	-0.00026	0.00000	-1e-05
1504.99	0.00021	-0.00025	7e-05	-2e-05
1503.06	0.00012	-0.0002	0.0001	-2e-05
1501.14	4e-05	-0.00014	0.00012	-1e-05
1499.22	-2e-05	-0.00011	0.00014	-1e-05
1497.29	-5e-05	-0.00011	0.00017	-1e-05
1495.37	-5e-05	-0.0001	0.00015	0.00000
1493.44	-2e-05	-8e-05	0.0001	0.00000
1491.52	3e-05	-0.0001	7e-05	0.00000
1489.6	9e-05	-0.00013	4e-05	0.00000
1487.67	0.00015	-0.00015	1e-05	-1e-05
1485.75	0.00019	-0.00016	-2e-05	-1e-05
1483.83	0.00022	-0.00018	-3e-05	-1e-05
1481.9	0.00025	-0.00019	-5e-05	-1e-05
1479.98	0.00031	-0.0002	-0.0001	-1e-05
1478.05	0.00036	-0.00021	-0.00013	-1e-05
1476.13	0.00039	-0.00021	-0.00016	-1e-05
1474.21	0.0004	-0.00018	-0.0002	-1e-05
1472.28	0.00038	-0.00016	-0.0002	-1e-05
1470.36	0.00029	-0.00014	-0.00013	-1e-05
1468.43	0.00014	-0.00011	-3e-05	0.00000
1466.51	2e-05	-7e-05	5e-05	1e-05
1464.59	-2e-05	-5e-05	5e-05	2e-05
1462.66	4e-05	-7e-05	0.00000	2e-05
1460.74	0.00018	-0.00014	-6e-05	2e-05
1458.81	0.00025	-0.00017	-9e-05	1e-05
1456.89	0.0001	-0.0001	0.00000	2e-05
1454.97	-0.00028	6e-05	0.00021	3e-05
1453.04	-0.00064	0.0002	0.00041	4e-05
1451.12	-0.00085	0.00027	0.00055	4e-05
1449.2	-0.001	0.00032	0.00065	5e-05
1447.27	-0.00114	0.0004	0.0007	5e-05
1445.35	-0.00129	0.0005	0.00075	5e-05
1443.42	-0.00143	0.00055	0.00083	6e-05
1441.5	-0.0014	0.00051	0.00084	7e-05
1439.58	-0.00119	0.00042	0.00071	6e-05
1437.65	-0.00093	0.00034	0.00054	5e-05
1435.73	-0.00072	0.00026	0.00041	4e-05
1433.8	-0.0005	0.00017	0.0003	4e-05
1431.88	-0.00028	8e-05	0.00018	3e-05
1429.96	-0.00013	3e-05	7e-05	3e-05
1428.03	-6e-05	3e-05	0.00000	3e-05
1426.11	1e-05	1e-05	-5e-05	4e-05
1424.18	0.00015	-5e-05	-0.00014	4e-05
1422.26	0.00029	-9e-05	-0.00022	3e-05
1420.34	0.00029	-8e-05	-0.00022	1e-05
1418.41	0.00014	-4e-05	-0.0001	1e-05
1416.49	-4e-05	1e-05	2e-05	1e-05
1414.56	-0.00011	6e-05	5e-05	1e-05
1412.64	-6e-05	5e-05	0.00000	1e-05
1410.72	9e-05	-1e-05	-8e-05	1e-05
1408.79	0.00028	-7e-05	-0.0002	0.00000
1406.87	0.00052	-0.00016	-0.00035	0.00000
1404.95	0.00078	-0.00028	-0.00048	-2e-05
1403.02	0.00094	-0.00036	-0.00054	-3e-05
1401.1	0.00093	-0.00038	-0.00052	-3e-05
1399.17	0.00074	-0.0003	-0.00042	-2e-05
1397.25	0.00043	-0.00015	-0.00027	0.00000
1395.33	0.00016	-2e-05	-0.00015	1e-05
1393.4	0.00012	-2e-05	-0.00011	2e-05
1391.48	0.00032	-0.00016	-0.00016	1e-05
1389.55	0.00059	-0.00032	-0.00026	-1e-05
1387.63	0.00077	-0.0004	-0.00034	-2e-05
1385.71	0.00079	-0.00038	-0.00038	-3e-05
1383.78	0.00065	-0.00026	-0.00035	-4e-05
1381.86	0.00043	-0.00017	-0.00022	-4e-05
1379.93	0.00021	-0.00014	-3e-05	-4e-05
1378.01	0.00014	-0.00018	8e-05	-4e-05
1376.09	0.00022	-0.00023	6e-05	-4e-05
1374.16	0.00033	-0.00025	-4e-05	-4e-05
1372.24	0.00039	-0.00028	-7e-05	-4e-05
1370.31	0.00038	-0.00033	-1e-05	-4e-05
1368.39	0.00033	-0.00032	3e-05	-4e-05
1366.47	0.00025	-0.00026	3e-05	-2e-05
1364.54	0.00012	-0.00016	5e-05	-1e-05
1362.62	-1e-05	-5e-05	5e-05	1e-05
1360.7	-7e-05	1e-05	3e-05	3e-05
1358.77	-0.00011	2e-05	5e-05	5e-05
1356.85	-0.00022	5e-05	0.00011	7e-05
1354.92	-0.00038	9e-05	0.00021	9e-05
1353	-0.00044	7e-05	0.00029	8e-05
1351.08	-0.00034	2e-05	0.00027	5e-05
1349.15	-0.00021	3e-05	0.00016	2e-05
1347.23	-0.00015	7e-05	8e-05	1e-05
1345.3	-0.0002	0.00011	0.0001	0.00000
1343.38	-0.00033	0.00015	0.00019	0.00000
1341.46	-0.00045	0.00017	0.0003	-1e-05
1339.53	-0.00045	0.00015	0.00032	-2e-05
1337.61	-0.00027	9e-05	0.00023	-5e-05
1335.68	-5e-05	2e-05	0.00011	-8e-05
1333.76	5e-05	2e-05	4e-05	-0.00011
1331.84	3e-05	5e-05	3e-05	-0.00012
1329.91	4e-05	2e-05	5e-05	-0.00012
1327.99	9e-05	-3e-05	6e-05	-0.00012
1326.07	8e-05	-4e-05	7e-05	-0.00011
1324.14	1e-05	-4e-05	0.00013	-0.0001
1322.22	-8e-05	-3e-05	0.00019	-9e-05
1320.29	-0.00016	2e-05	0.0002	-6e-05
1318.37	-0.00021	5e-05	0.0002	-3e-05
1316.45	-0.00022	5e-05	0.00019	-1e-05
1314.52	-0.00011	-1e-05	0.00014	-1e-05
1312.6	9e-05	-9e-05	3e-05	-3e-05
1310.67	0.00035	-0.0002	-0.0001	-5e-05
1308.75	0.00062	-0.00032	-0.00024	-5e-05
1306.83	0.00083	-0.00041	-0.00037	-5e-05
1304.9	0.00092	-0.00043	-0.00046	-3e-05
1302.98	0.00091	-0.00042	-0.00046	-3e-05
1301.05	0.00081	-0.00039	-0.0004	-2e-05
1299.13	0.00061	-0.00029	-0.00031	0.00000
1297.21	0.00039	-0.00022	-0.00016	0.00000
1295.28	0.00016	-0.00015	0.00000	-1e-05
1293.36	-6e-05	-3e-05	0.0001	-1e-05
1291.43	-0.00024	0.0001	0.00014	0.00000
1289.51	-0.00031	0.00015	0.00016	0.00000
1287.59	-0.00027	0.00011	0.00017	0.00000
1285.66	-0.0002	6e-05	0.00014	0.00000
1283.74	-0.00017	7e-05	0.00011	0.00000
1281.82	-0.00022	0.00011	0.00012	0.00000
1279.89	-0.00039	0.00018	0.0002	0.00000
1277.97	-0.00065	0.00033	0.00031	2e-05
1276.04	-0.00087	0.00048	0.00036	4e-05
1274.12	-0.00087	0.00047	0.00035	5e-05
1272.2	-0.00063	0.00034	0.00026	4e-05
1270.27	-0.00028	0.00017	0.0001	2e-05
1268.35	6e-05	2e-05	-6e-05	-1e-05
1266.42	0.00023	-6e-05	-0.00015	-2e-05
1264.5	0.00012	0.00000	-0.0001	-3e-05
1262.58	-0.00021	0.00017	5e-05	-2e-05
1260.65	-0.0006	0.00036	0.00024	1e-05
1258.73	-0.00091	0.0005	0.00038	4e-05
1256.8	-0.00102	0.0005	0.00047	5e-05
1254.88	-0.00089	0.00042	0.00042	6e-05
1252.96	-0.00056	0.00033	0.00019	4e-05
1251.03	-0.00019	0.00023	-6e-05	2e-05
1249.11	-2e-05	0.00017	-0.00016	1e-05
1247.18	-0.00015	0.00022	-8e-05	1e-05
1245.26	-0.00055	0.00038	0.00015	2e-05
1243.34	-0.00109	0.0006	0.00045	4e-05
1241.41	-0.00166	0.00081	0.00077	8e-05
1239.49	-0.00225	0.00102	0.0011	0.00013
1237.57	-0.00288	0.00131	0.00137	0.0002
1235.64	-0.00341	0.00158	0.00157	0.00026
1233.72	-0.00343	0.00159	0.00157	0.00027
1231.79	-0.00284	0.00135	0.0013	0.00019
1229.87	-0.00204	0.00098	0.00096	0.0001
1227.95	-0.00144	0.00068	0.00072	5e-05
1226.02	-0.00102	0.00047	0.00053	2e-05
1224.1	-0.00071	0.00034	0.00036	1e-05
1222.17	-0.00054	0.00027	0.00027	-1e-05
1220.25	-0.0005	0.00028	0.00022	-1e-05
1218.33	-0.00048	0.00034	0.00014	0.00000
1216.4	-0.00042	0.00033	9e-05	1e-05
1214.48	-0.00034	0.00029	3e-05	2e-05
1212.55	-0.00032	0.00032	-3e-05	4e-05
1210.63	-0.00036	0.00031	0.00000	7e-05
1208.71	-0.00057	0.00036	0.00013	0.0001
1206.78	-0.00107	0.00058	0.00035	0.00016
1204.86	-0.00182	0.00089	0.00071	0.00023
1202.94	-0.00257	0.00118	0.0011	0.00031
1201.01	-0.00292	0.00129	0.0013	0.00035
1199.09	-0.00257	0.00109	0.00116	0.00034
1197.16	-0.0017	0.00062	0.00083	0.00028
1195.24	-0.00078	9e-05	0.00052	0.00019
1193.32	-8e-05	-0.00024	0.00022	0.00011
1191.39	0.00049	-0.00045	-8e-05	5e-05
1189.47	0.00102	-0.00073	-0.00027	-1e-05
1187.54	0.00147	-0.001	-0.00041	-6e-05
1185.62	0.00177	-0.00115	-0.00053	-0.0001
1183.7	0.00182	-0.00113	-0.00058	-0.00012
1181.77	0.00168	-0.00099	-0.00058	-0.00011
1179.85	0.00148	-0.00083	-0.00055	-0.0001
1177.92	0.00124	-0.00065	-0.00051	-9e-05
1176	0.00091	-0.00043	-0.00043	-6e-05
1174.08	0.0005	-0.00021	-0.00026	-4e-05
1172.15	0.00013	-3e-05	-0.0001	-1e-05
1170.23	-0.00013	0.00013	-1e-05	0.00000
1168.3	-0.00032	0.00021	0.0001	1e-05
1166.38	-0.00055	0.00025	0.00026	3e-05
1164.46	-0.00091	0.00045	0.0004	7e-05
1162.53	-0.0012	0.00057	0.00054	9e-05
1160.61	-0.00123	0.00049	0.00065	0.0001
1158.69	-0.00105	0.00042	0.00057	7e-05
1156.76	-0.00073	0.0003	0.0004	3e-05
1154.84	-0.00041	0.00017	0.00022	2e-05
1152.91	-0.00016	0.0001	5e-05	2e-05
1150.99	4e-05	0.00000	-4e-05	1e-05
1149.07	0.00012	-6e-05	-7e-05	0.00000
1147.14	0.00011	-4e-05	-7e-05	0.00000
1145.22	6e-05	1e-05	-8e-05	0.00000
1143.29	2e-05	6e-05	-8e-05	0.00000
1141.37	-1e-05	3e-05	-3e-05	0.00000
1139.45	-4e-05	-1e-05	4e-05	1e-05
1137.52	-9e-05	-1e-05	7e-05	2e-05
1135.6	-0.0002	0.0001	6e-05	3e-05
1133.67	-0.00029	0.00018	8e-05	3e-05
1131.75	-0.00034	0.00015	0.00015	3e-05
1129.83	-0.00034	0.00013	0.00019	3e-05
1127.9	-0.00025	3e-05	0.0002	3e-05
1125.98	-0.00011	-8e-05	0.00018	2e-05
1124.05	-4e-05	-7e-05	0.0001	0.00000
1122.13	-6e-05	0.00000	6e-05	-1e-05
1120.21	-0.00017	6e-05	0.00011	-1e-05
1118.28	-0.00025	0.00011	0.00015	-1e-05
1116.36	-0.00019	7e-05	0.00013	-1e-05
1114.44	-7e-05	-3e-05	0.00011	-2e-05
1112.51	-4e-05	-3e-05	7e-05	-1e-05
1110.59	-8e-05	-1e-05	9e-05	-1e-05
1108.66	-0.00013	-3e-05	0.00016	-1e-05
1106.74	-0.00021	0.00000	0.00021	0.00000
1104.82	-0.0004	0.00013	0.00026	1e-05
1102.89	-0.00057	0.00027	0.00029	1e-05
1100.97	-0.00057	0.00024	0.00032	1e-05
1099.04	-0.0004	2e-05	0.00038	0.00000
1097.12	-0.00024	-0.0001	0.00035	-2e-05
1095.2	-0.00013	-0.00011	0.00025	-2e-05
1093.27	-0.0001	-0.00017	0.00028	-2e-05
1091.35	-0.00018	-0.00015	0.00033	-1e-05
1089.42	-0.00032	1e-05	0.00031	0.00000
1087.5	-0.00036	5e-05	0.00032	-1e-05
1085.58	-0.00034	5e-05	0.0003	0.00000
1083.65	-0.00028	7e-05	0.00021	1e-05
1081.73	-0.00013	1e-05	0.00011	1e-05
1079.81	-1e-05	-6e-05	6e-05	1e-05
1077.88	0.00000	-4e-05	4e-05	1e-05
1075.96	-1e-05	-2e-05	2e-05	2e-05
1074.03	6e-05	-0.00013	5e-05	1e-05
1072.11	0.00011	-0.00011	0.00000	0.00000
1070.19	0.00012	-2e-05	-9e-05	0.00000
1068.26	0.00018	-0.00011	-5e-05	-1e-05
1066.34	0.00028	-0.00013	-0.00014	-1e-05
1064.41	0.00046	-0.0001	-0.00035	-1e-05
1062.49	0.0007	-0.00019	-0.00047	-3e-05
1060.57	0.00086	-0.00028	-0.00054	-3e-05
1058.64	0.00082	-0.00021	-0.00059	-1e-05
1056.72	0.00069	-0.00015	-0.00054	-1e-05
1054.79	0.0007	-0.00027	-0.00042	-1e-05
1052.87	0.00072	-0.00032	-0.00038	-1e-05
1050.95	0.00073	-0.00039	-0.00033	0.00000
1049.02	0.00074	-0.00034	-0.00037	-1e-05
1047.1	0.00068	-0.00016	-0.00048	-1e-05
1045.17	0.00065	-0.00019	-0.00044	-1e-05
1043.25	0.00067	-0.00035	-0.0003	-1e-05
1041.33	0.00063	-0.00044	-0.00017	-1e-05
1039.4	0.00045	-0.00028	-0.00016	0.00000
1037.48	0.00021	-0.0001	-0.0001	2e-05
1035.56	-5e-05	0.00000	4e-05	4e-05
1033.63	-0.00028	0.00014	0.00011	5e-05
1031.71	-0.00031	0.00018	0.00011	4e-05
1029.78	-0.00016	0.00012	3e-05	3e-05
1027.86	9e-05	-8e-05	-1e-05	2e-05
1025.94	0.00015	-0.00014	-3e-05	3e-05
1024.01	6e-05	-6e-05	-1e-05	3e-05
1022.09	3e-05	-0.00014	0.0001	2e-05
1020.16	4e-05	-0.00015	8e-05	4e-05
1018.24	8e-05	-0.00015	4e-05	3e-05
1016.32	3e-05	-2e-05	-3e-05	3e-05
1014.39	3e-05	1e-05	-6e-05	3e-05
1012.47	0.00012	-0.00018	5e-05	3e-05
1010.54	9e-05	-0.00017	5e-05	4e-05
1008.62	6e-05	-9e-05	-2e-05	5e-05
1006.7	5e-05	-9e-05	-1e-05	5e-05
1004.77	0.00013	-0.00025	8e-05	4e-05
1002.85	0.00021	-0.00034	9e-05	5e-05
1000.92	0.00015	-0.00025	6e-05	4e-05

## Sheet: Spectra_WT_double_flash
	Excitation spectra	T4	T5	T6			Amplitude Spectra GtACR1 WT after two illuminations derived from global fit analysis
wavenumber / cm^-1	Δ absorbance /mAU
1799.56	-1e-05	1e-05	0.00000	-1e-05
1797.64	-1e-05	1e-05	0.00000	-1e-05
1795.71	-1e-05	1e-05	0.00000	-1e-05
1793.79	-1e-05	1e-05	0.00000	-1e-05
1791.86	-2e-05	2e-05	0.00000	-1e-05
1789.94	-2e-05	3e-05	0.00000	-1e-05
1788.02	-1e-05	1e-05	0.00000	-1e-05
1786.09	-1e-05	1e-05	0.00000	-1e-05
1784.17	-1e-05	2e-05	0.00000	-1e-05
1782.24	-1e-05	1e-05	0.00000	-1e-05
1780.32	-1e-05	2e-05	0.00000	-1e-05
1778.39	-2e-05	2e-05	0.00000	-1e-05
1776.47	-2e-05	2e-05	0.00000	-1e-05
1774.54	-2e-05	2e-05	0.00000	-1e-05
1772.62	-1e-05	1e-05	0.00000	-1e-05
1770.7	0.00000	0.00000	0.00000	-1e-05
1768.77	0.00000	0.00000	0.00000	-1e-05
1766.85	1e-05	-1e-05	0.00000	-1e-05
1764.92	0.00000	0.00000	0.00000	-1e-05
1763	-1e-05	2e-05	0.00000	-1e-05
1761.07	-1e-05	2e-05	0.00000	-1e-05
1759.15	0.00000	1e-05	-1e-05	-1e-05
1757.22	0.00000	0.00000	-1e-05	-1e-05
1755.3	1e-05	1e-05	-1e-05	-1e-05
1753.38	2e-05	0.00000	-1e-05	-2e-05
1751.45	3e-05	-1e-05	-1e-05	-2e-05
1749.53	3e-05	-1e-05	-2e-05	-2e-05
1747.6	3e-05	-1e-05	-1e-05	-2e-05
1745.68	1e-05	0.00000	0.00000	-2e-05
1743.75	-3e-05	2e-05	0.00000	-2e-05
1741.83	-5e-05	3e-05	1e-05	-2e-05
1739.91	-6e-05	3e-05	2e-05	-2e-05
1737.98	-7e-05	3e-05	3e-05	-3e-05
1736.06	-7e-05	3e-05	4e-05	-3e-05
1734.13	-7e-05	2e-05	5e-05	-3e-05
1732.21	-6e-05	1e-05	5e-05	-3e-05
1730.28	-7e-05	0.00000	6e-05	-3e-05
1728.36	-0.0001	2e-05	8e-05	-3e-05
1726.43	-0.00015	5e-05	0.0001	-3e-05
1724.51	-0.00014	5e-05	9e-05	-3e-05
1722.59	-6e-05	2e-05	5e-05	-2e-05
1720.66	2e-05	-1e-05	0.00000	-2e-05
1718.74	5e-05	-2e-05	-3e-05	-2e-05
1716.81	6e-05	-2e-05	-4e-05	-1e-05
1714.89	2e-05	1e-05	-3e-05	0.00000
1712.96	-3e-05	6e-05	-3e-05	1e-05
1711.04	-7e-05	9e-05	-2e-05	2e-05
1709.11	-7e-05	9e-05	-3e-05	2e-05
1707.19	-4e-05	7e-05	-3e-05	2e-05
1705.27	0.00000	5e-05	-4e-05	3e-05
1703.34	4e-05	1e-05	-5e-05	3e-05
1701.42	4e-05	1e-05	-5e-05	3e-05
1699.49	4e-05	2e-05	-6e-05	3e-05
1697.57	7e-05	0.00000	-7e-05	3e-05
1695.64	9e-05	-2e-05	-6e-05	3e-05
1693.72	0.00011	-4e-05	-8e-05	4e-05
1691.79	0.00014	-6e-05	-9e-05	4e-05
1689.87	0.00019	-0.0001	-0.0001	4e-05
1687.95	0.0002	-0.00011	-0.0001	4e-05
1686.02	0.00015	-8e-05	-9e-05	4e-05
1684.1	0.00012	-7e-05	-7e-05	3e-05
1682.17	0.00011	-6e-05	-6e-05	2e-05
1680.25	6e-05	1e-05	-6e-05	-1e-05
1678.32	0.00000	9e-05	-7e-05	-3e-05
1676.4	-1e-05	0.00013	-9e-05	-4e-05
1674.48	5e-05	9e-05	-0.0001	-5e-05
1672.55	0.00016	6e-05	-0.00017	-6e-05
1670.63	0.00026	7e-05	-0.00029	-7e-05
1668.7	0.00036	9e-05	-0.00039	-8e-05
1666.78	0.0004	0.00013	-0.00046	-0.0001
1664.85	0.00034	0.00017	-0.00046	-9e-05
1662.93	0.00035	0.0001	-0.00044	-6e-05
1661	0.00047	3e-05	-0.00053	-1e-05
1659.08	0.00053	-4e-05	-0.00058	4e-05
1657.16	0.00028	4e-05	-0.00047	0.0001
1655.23	-0.00039	0.00046	-0.00028	0.00019
1653.31	-0.00094	0.00067	1e-05	0.00026
1651.38	-0.00109	0.00049	0.00032	0.00027
1649.46	-0.00126	0.00052	0.00049	0.00025
1647.53	-0.00151	0.00073	0.00054	0.00024
1645.61	-0.0015	0.00074	0.00053	0.00024
1643.68	-0.00131	0.00056	0.00055	0.0002
1641.76	-0.00123	0.00056	0.0005	0.00017
1639.84	-0.00126	0.00067	0.00044	0.00016
1637.91	-0.00119	0.00058	0.00047	0.00015
1635.99	-0.00093	0.00028	0.00051	0.00014
1634.06	-0.00059	2e-05	0.00045	0.00012
1632.14	-0.00031	-1e-05	0.00025	8e-05
1630.21	-1e-05	0.00000	0.00000	1e-05
1628.29	0.00033	-0.0001	-0.00018	-7e-05
1626.36	0.00052	-0.00018	-0.00025	-0.00011
1624.44	0.00056	-0.00021	-0.00024	-0.00013
1622.52	0.00052	-0.00021	-0.00021	-0.00012
1620.59	0.00044	-0.00017	-0.00017	-0.0001
1618.67	0.00035	-0.00012	-0.00015	-9e-05
1616.74	0.00025	-8e-05	-0.00011	-7e-05
1614.82	0.0002	-6e-05	-9e-05	-5e-05
1612.89	0.00019	-5e-05	-0.0001	-4e-05
1610.97	0.00017	-6e-05	-9e-05	-3e-05
1609.04	0.00012	-6e-05	-5e-05	-1e-05
1607.12	2e-05	-2e-05	-1e-05	0.00000
1605.2	-8e-05	3e-05	4e-05	1e-05
1603.27	-0.00012	4e-05	6e-05	2e-05
1601.35	-0.00013	4e-05	8e-05	1e-05
1599.42	-0.00013	3e-05	9e-05	1e-05
1597.5	-0.00012	3e-05	8e-05	1e-05
1595.57	-0.0001	3e-05	6e-05	0.00000
1593.65	-4e-05	1e-05	3e-05	-1e-05
1591.73	2e-05	-1e-05	0.00000	-1e-05
1589.8	5e-05	-3e-05	-1e-05	-1e-05
1587.88	6e-05	-4e-05	-1e-05	-1e-05
1585.95	6e-05	-5e-05	-1e-05	-1e-05
1584.03	8e-05	-7e-05	-1e-05	-2e-05
1582.1	0.00011	-8e-05	-2e-05	-2e-05
1580.18	0.00014	-8e-05	-4e-05	-3e-05
1578.25	0.00017	-9e-05	-5e-05	-3e-05
1576.33	0.00017	-9e-05	-7e-05	-3e-05
1574.41	0.00015	-7e-05	-7e-05	-2e-05
1572.48	0.00013	-4e-05	-8e-05	-2e-05
1570.56	0.00015	-4e-05	-9e-05	-2e-05
1568.63	0.0002	-5e-05	-0.00012	-3e-05
1566.71	0.00027	-6e-05	-0.00018	-4e-05
1564.78	0.00038	-0.00012	-0.00023	-5e-05
1562.86	0.00049	-0.00019	-0.00027	-5e-05
1560.93	0.00053	-0.00022	-0.00027	-5e-05
1559.01	0.00053	-0.00025	-0.00023	-6e-05
1557.09	0.00053	-0.00029	-0.00018	-7e-05
1555.16	0.00054	-0.0003	-0.00014	-0.00011
1553.24	0.00053	-0.00031	-9e-05	-0.00016
1551.31	0.00045	-0.00027	-2e-05	-0.00019
1549.39	0.00028	-0.00018	6e-05	-0.00018
1547.46	0.0001	-9e-05	0.00013	-0.00015
1545.54	-8e-05	1e-05	0.00015	-9e-05
1543.61	-0.00019	8e-05	0.00014	-3e-05
1541.69	-0.00029	9e-05	0.00016	5e-05
1539.77	-0.00047	0.00011	0.00024	0.00014
1537.84	-0.00079	0.00021	0.00037	0.00025
1535.92	-0.00118	0.00036	0.00053	0.00034
1533.99	-0.00152	0.00049	0.00067	0.00041
1532.07	-0.00171	0.00058	0.00075	0.00044
1530.14	-0.00175	0.00061	0.00075	0.00044
1528.22	-0.00165	0.00059	0.00069	0.00041
1526.29	-0.0014	0.00051	0.00058	0.00035
1524.37	-0.00106	0.00039	0.00044	0.00027
1522.45	-0.00076	0.00029	0.0003	0.00019
1520.52	-0.00056	0.00023	0.00021	0.00014
1518.6	-0.00048	0.0002	0.00018	0.00011
1516.67	-0.00038	0.00015	0.00015	9e-05
1514.75	-0.00019	8e-05	6e-05	6e-05
1512.82	-4e-05	3e-05	-1e-05	3e-05
1510.9	2e-05	1e-05	-4e-05	1e-05
1508.98	5e-05	0.00000	-4e-05	-1e-05
1507.05	6e-05	0.00000	-5e-05	-2e-05
1505.13	6e-05	1e-05	-5e-05	-2e-05
1503.2	5e-05	2e-05	-5e-05	-2e-05
1501.28	5e-05	0.00000	-4e-05	-2e-05
1499.35	4e-05	0.00000	-3e-05	-2e-05
1497.43	2e-05	2e-05	-2e-05	-1e-05
1495.5	0.00000	2e-05	-2e-05	-1e-05
1493.58	0.00000	2e-05	-2e-05	-1e-05
1491.66	1e-05	1e-05	-2e-05	-1e-05
1489.73	1e-05	1e-05	-2e-05	-1e-05
1487.81	3e-05	0.00000	-3e-05	-1e-05
1485.88	3e-05	1e-05	-3e-05	-1e-05
1483.96	3e-05	1e-05	-4e-05	0.00000
1482.03	4e-05	0.00000	-4e-05	0.00000
1480.11	5e-05	-2e-05	-3e-05	0.00000
1478.18	7e-05	-4e-05	-3e-05	0.00000
1476.26	8e-05	-3e-05	-5e-05	0.00000
1474.34	7e-05	-1e-05	-6e-05	0.00000
1472.41	6e-05	0.00000	-6e-05	0.00000
1470.49	4e-05	-1e-05	-4e-05	0.00000
1468.56	0.00000	-1e-05	-1e-05	1e-05
1466.64	-6e-05	2e-05	2e-05	2e-05
1464.71	-7e-05	2e-05	2e-05	4e-05
1462.79	-3e-05	1e-05	0.00000	3e-05
1460.86	3e-05	-2e-05	-3e-05	2e-05
1458.94	7e-05	-5e-05	-4e-05	1e-05
1457.02	3e-05	-2e-05	-2e-05	1e-05
1455.09	-9e-05	4e-05	3e-05	2e-05
1453.17	-0.0002	9e-05	8e-05	3e-05
1451.24	-0.00029	0.00013	0.00012	5e-05
1449.32	-0.00035	0.00016	0.00015	6e-05
1447.39	-0.00038	0.00018	0.00015	6e-05
1445.47	-0.00039	0.00019	0.00015	6e-05
1443.55	-0.00042	0.0002	0.00016	7e-05
1441.62	-0.00044	0.00021	0.00016	7e-05
1439.7	-0.0004	0.00018	0.00016	7e-05
1437.77	-0.00033	0.00014	0.00015	6e-05
1435.85	-0.00027	0.0001	0.00013	5e-05
1433.92	-0.0002	7e-05	0.0001	4e-05
1432	-0.00012	3e-05	7e-05	3e-05
1430.07	-7e-05	1e-05	4e-05	3e-05
1428.15	-5e-05	2e-05	1e-05	2e-05
1426.23	-2e-05	1e-05	-2e-05	2e-05
1424.3	3e-05	0.00000	-4e-05	2e-05
1422.38	7e-05	0.00000	-7e-05	1e-05
1420.45	8e-05	0.00000	-8e-05	0.00000
1418.53	6e-05	2e-05	-7e-05	-1e-05
1416.6	1e-05	3e-05	-4e-05	0.00000
1414.68	-2e-05	3e-05	-1e-05	1e-05
1412.75	-3e-05	2e-05	0.00000	2e-05
1410.83	-2e-05	1e-05	0.00000	2e-05
1408.91	2e-05	0.00000	-2e-05	2e-05
1406.98	7e-05	-3e-05	-5e-05	1e-05
1405.06	0.00013	-6e-05	-7e-05	1e-05
1403.13	0.00017	-8e-05	-8e-05	0.00000
1401.21	0.00017	-8e-05	-8e-05	0.00000
1399.28	0.00015	-7e-05	-7e-05	0.00000
1397.36	0.0001	-4e-05	-7e-05	0.00000
1395.43	8e-05	-2e-05	-7e-05	1e-05
1393.51	9e-05	-2e-05	-8e-05	0.00000
1391.59	0.00014	-4e-05	-0.0001	0.00000
1389.66	0.00021	-7e-05	-0.00012	-1e-05
1387.74	0.00025	-9e-05	-0.00013	-3e-05
1385.81	0.00025	-0.0001	-0.00012	-4e-05
1383.89	0.00022	-9e-05	-9e-05	-4e-05
1381.96	0.00016	-6e-05	-6e-05	-4e-05
1380.04	0.0001	-4e-05	-2e-05	-4e-05
1378.11	7e-05	-2e-05	-1e-05	-4e-05
1376.19	9e-05	-3e-05	-2e-05	-4e-05
1374.27	0.00012	-6e-05	-2e-05	-4e-05
1372.34	0.00013	-8e-05	-2e-05	-4e-05
1370.42	0.00013	-9e-05	0.00000	-4e-05
1368.49	0.00011	-8e-05	0.00000	-4e-05
1366.57	8e-05	-6e-05	0.00000	-2e-05
1364.64	3e-05	-3e-05	0.00000	0.00000
1362.72	-1e-05	0.00000	0.00000	1e-05
1360.8	-3e-05	1e-05	0.00000	2e-05
1358.87	-5e-05	0.00000	1e-05	4e-05
1356.95	-0.0001	1e-05	3e-05	5e-05
1355.02	-0.00016	4e-05	6e-05	7e-05
1353.1	-0.00017	5e-05	7e-05	6e-05
1351.17	-0.00013	3e-05	5e-05	4e-05
1349.25	-6e-05	1e-05	4e-05	1e-05
1347.32	-2e-05	0.00000	3e-05	-1e-05
1345.4	-3e-05	0.00000	4e-05	-2e-05
1343.48	-6e-05	3e-05	6e-05	-3e-05
1341.55	-0.0001	6e-05	7e-05	-4e-05
1339.63	-8e-05	5e-05	8e-05	-5e-05
1337.7	-3e-05	3e-05	7e-05	-8e-05
1335.78	3e-05	0.00000	5e-05	-0.0001
1333.85	6e-05	0.00000	4e-05	-0.00011
1331.93	5e-05	0.00000	5e-05	-0.00012
1330	6e-05	0.00000	5e-05	-0.00011
1328.08	6e-05	-1e-05	5e-05	-0.00011
1326.16	4e-05	-1e-05	5e-05	-0.0001
1324.23	2e-05	0.00000	6e-05	-9e-05
1322.31	-1e-05	1e-05	7e-05	-7e-05
1320.38	-5e-05	2e-05	7e-05	-5e-05
1318.46	-7e-05	2e-05	6e-05	-2e-05
1316.53	-7e-05	2e-05	6e-05	-1e-05
1314.61	-5e-05	2e-05	4e-05	-1e-05
1312.68	2e-05	0.00000	0.00000	-2e-05
1310.76	0.0001	-4e-05	-2e-05	-3e-05
1308.84	0.00016	-8e-05	-4e-05	-4e-05
1306.91	0.00019	-0.00011	-5e-05	-3e-05
1304.99	0.00021	-0.00013	-5e-05	-2e-05
1303.06	0.0002	-0.00014	-5e-05	-1e-05
1301.14	0.00018	-0.00014	-4e-05	0.00000
1299.21	0.00014	-0.0001	-3e-05	0.00000
1297.29	8e-05	-6e-05	-2e-05	1e-05
1295.36	4e-05	-4e-05	0.00000	0.00000
1293.44	0.00000	-2e-05	2e-05	0.00000
1291.52	-3e-05	1e-05	3e-05	0.00000
1289.59	-6e-05	4e-05	2e-05	0.00000
1287.67	-5e-05	3e-05	1e-05	0.00000
1285.74	-3e-05	2e-05	1e-05	-1e-05
1283.82	-3e-05	2e-05	1e-05	-1e-05
1281.89	-5e-05	3e-05	3e-05	0.00000
1279.97	-0.0001	4e-05	5e-05	1e-05
1278.05	-0.00018	7e-05	9e-05	3e-05
1276.12	-0.00025	0.0001	0.0001	4e-05
1274.2	-0.00026	0.0001	0.0001	5e-05
1272.27	-0.00019	8e-05	8e-05	4e-05
1270.35	-9e-05	3e-05	4e-05	1e-05
1268.42	2e-05	-2e-05	1e-05	-1e-05
1266.5	7e-05	-4e-05	-2e-05	-3e-05
1264.57	6e-05	-3e-05	-1e-05	-4e-05
1262.65	0.00000	0.00000	2e-05	-3e-05
1260.73	-0.0001	4e-05	6e-05	-2e-05
1258.8	-0.00018	8e-05	9e-05	0.00000
1256.88	-0.00022	0.0001	9e-05	2e-05
1254.95	-0.0002	0.0001	7e-05	2e-05
1253.03	-0.00014	8e-05	3e-05	2e-05
1251.1	-6e-05	4e-05	-1e-05	1e-05
1249.18	-4e-05	2e-05	-1e-05	2e-05
1247.25	-0.0001	4e-05	2e-05	3e-05
1245.33	-0.00022	8e-05	8e-05	5e-05
1243.41	-0.00039	0.00015	0.00015	8e-05
1241.48	-0.00057	0.00022	0.00022	0.00013
1239.56	-0.00075	0.0003	0.00028	0.00018
1237.63	-0.00092	0.00037	0.00033	0.00023
1235.71	-0.00103	0.00041	0.00037	0.00025
1233.78	-0.00099	0.00042	0.00035	0.00022
1231.86	-0.0008	0.00035	0.00029	0.00015
1229.93	-0.00056	0.00023	0.00023	9e-05
1228.01	-0.00041	0.00016	0.00018	5e-05
1226.09	-0.0003	0.00011	0.00015	3e-05
1224.16	-0.00021	6e-05	0.00012	2e-05
1222.24	-0.00016	4e-05	9e-05	1e-05
1220.31	-0.00017	8e-05	7e-05	1e-05
1218.39	-0.00018	9e-05	6e-05	1e-05
1216.46	-0.00017	8e-05	6e-05	2e-05
1214.54	-0.00015	6e-05	5e-05	3e-05
1212.61	-0.00014	4e-05	5e-05	5e-05
1210.69	-0.00018	7e-05	4e-05	7e-05
1208.77	-0.00026	0.00011	6e-05	0.0001
1206.84	-0.00039	0.00016	0.0001	0.00015
1204.92	-0.00058	0.00023	0.00017	0.00019
1202.99	-0.00079	0.00032	0.00024	0.00025
1201.07	-0.00091	0.00036	0.00029	0.00028
1199.14	-0.00082	0.00029	0.00028	0.00028
1197.22	-0.00056	0.00015	0.0002	0.00023
1195.3	-0.00029	2e-05	0.00012	0.00017
1193.37	-8e-05	-6e-05	4e-05	0.00011
1191.45	0.00011	-0.00014	-2e-05	5e-05
1189.52	0.00028	-0.00021	-7e-05	0.00000
1187.6	0.00041	-0.00027	-0.0001	-5e-05
1185.67	0.00049	-0.00031	-0.00011	-8e-05
1183.75	0.00053	-0.00034	-0.00011	-9e-05
1181.82	0.00051	-0.00032	-0.0001	-0.0001
1179.9	0.00046	-0.00027	-0.0001	-0.0001
1177.98	0.00039	-0.00021	-0.0001	-9e-05
1176.05	0.0003	-0.00015	-9e-05	-8e-05
1174.13	0.00018	-8e-05	-6e-05	-6e-05
1172.2	7e-05	-1e-05	-4e-05	-3e-05
1170.28	1e-05	0.00000	-1e-05	-1e-05
1168.35	-5e-05	1e-05	3e-05	0.00000
1166.43	-0.00013	5e-05	6e-05	2e-05
1164.5	-0.00022	7e-05	0.0001	5e-05
1162.58	-0.0003	9e-05	0.00014	7e-05
1160.66	-0.00034	0.00012	0.00015	6e-05
1158.73	-0.0003	0.00012	0.00014	4e-05
1156.81	-0.0002	8e-05	0.0001	1e-05
1154.88	-0.00011	4e-05	6e-05	0.00000
1152.96	-3e-05	0.00000	3e-05	-1e-05
1151.03	2e-05	-3e-05	1e-05	-1e-05
1149.11	3e-05	-3e-05	0.00000	-1e-05
1147.18	3e-05	-3e-05	0.00000	-1e-05
1145.26	2e-05	-2e-05	0.00000	-1e-05
1143.34	2e-05	-2e-05	0.00000	-1e-05
1141.41	3e-05	-3e-05	1e-05	-1e-05
1139.49	2e-05	-2e-05	0.00000	0.00000
1137.56	-2e-05	1e-05	-1e-05	1e-05
1135.64	-5e-05	2e-05	1e-05	2e-05
1133.71	-8e-05	2e-05	3e-05	3e-05
1131.79	-9e-05	3e-05	4e-05	2e-05
1129.87	-0.0001	4e-05	4e-05	2e-05
1127.94	-7e-05	3e-05	3e-05	1e-05
1126.02	-2e-05	-1e-05	2e-05	1e-05
1124.09	0.00000	-2e-05	1e-05	0.00000
1122.17	-4e-05	2e-05	1e-05	0.00000
1120.24	-7e-05	5e-05	2e-05	0.00000
1118.32	-7e-05	3e-05	4e-05	0.00000
1116.39	-3e-05	-1e-05	4e-05	-1e-05
1114.47	1e-05	-3e-05	2e-05	-1e-05
1112.55	2e-05	-3e-05	2e-05	-1e-05
1110.62	2e-05	-2e-05	1e-05	-1e-05
1108.7	3e-05	-2e-05	0.00000	-1e-05
1106.77	-3e-05	1e-05	2e-05	-1e-05
1104.85	-0.00011	6e-05	4e-05	0.00000
1102.92	-0.00015	8e-05	6e-05	0.00000
1101	-0.00015	9e-05	6e-05	0.00000
1099.07	-0.00011	7e-05	4e-05	-1e-05
1097.15	-2e-05	-1e-05	4e-05	-2e-05
1095.23	4e-05	-5e-05	3e-05	-4e-05
1093.3	2e-05	-2e-05	1e-05	-3e-05
1091.38	-5e-05	4e-05	2e-05	-3e-05
1089.45	-0.00011	8e-05	3e-05	-2e-05
1087.53	-0.00012	7e-05	5e-05	-2e-05
1085.6	-8e-05	0.00000	8e-05	-1e-05
1083.68	-4e-05	-3e-05	8e-05	-1e-05
1081.75	-1e-05	-5e-05	6e-05	0.00000
1079.83	2e-05	-6e-05	3e-05	-1e-05
1077.91	3e-05	-1e-05	-3e-05	-1e-05
1075.98	6e-05	0.00000	-6e-05	-1e-05
1074.06	7e-05	-1e-05	-6e-05	-2e-05
1072.13	9e-05	-2e-05	-7e-05	-2e-05
1070.21	0.00013	-6e-05	-7e-05	-2e-05
1068.28	0.00012	-3e-05	-9e-05	-2e-05
1066.36	0.00011	-1e-05	-0.0001	-2e-05
1064.43	0.00012	-1e-05	-0.0001	-2e-05
1062.51	0.00014	-2e-05	-0.00011	-3e-05
1060.59	0.00018	-4e-05	-0.00012	-3e-05
1058.66	0.00016	-3e-05	-0.00011	-3e-05
1056.74	0.00016	-5e-05	-0.0001	-3e-05
1054.81	0.00019	-0.00011	-6e-05	-3e-05
1052.89	0.0002	-0.00015	-4e-05	-3e-05
1050.96	0.0002	-0.00012	-7e-05	-2e-05
1049.04	0.0002	-0.0001	-9e-05	-2e-05
1047.12	0.00019	-0.00011	-7e-05	-1e-05
1045.19	0.00014	-8e-05	-6e-05	0.00000
1043.27	0.00012	-7e-05	-5e-05	0.00000
1041.34	0.00011	-0.0001	-2e-05	0.00000
1039.42	0.0001	-0.00012	1e-05	1e-05
1037.49	6e-05	-0.0001	1e-05	2e-05
1035.57	-2e-05	-2e-05	2e-05	3e-05
1033.64	-8e-05	3e-05	1e-05	4e-05
1031.72	-7e-05	6e-05	-1e-05	3e-05
1029.8	-3e-05	3e-05	-2e-05	2e-05
1027.87	2e-05	-1e-05	-2e-05	1e-05
1025.95	2e-05	-2e-05	-2e-05	1e-05
1024.02	-1e-05	0.00000	-1e-05	2e-05
1022.1	-1e-05	-1e-05	0.00000	2e-05
1020.17	0.00000	-1e-05	-1e-05	2e-05
1018.25	2e-05	-2e-05	-1e-05	2e-05
1016.32	4e-05	-5e-05	-1e-05	2e-05
1014.4	2e-05	-1e-05	-2e-05	2e-05
1012.48	1e-05	0.00000	-4e-05	3e-05
1010.55	6e-05	-7e-05	-3e-05	4e-05
1008.63	6e-05	-9e-05	-1e-05	4e-05
1006.7	1e-05	-3e-05	-3e-05	5e-05
1004.78	0.00000	-3e-05	-2e-05	5e-05
1002.85	4e-05	-8e-05	1e-05	4e-05

## Sheet: Spectra_WT_five_flashes
	Excitation spectra	T4	T5	T6			Amplitude Spectra GtACR1 WT after five illuminations derived from global fit analysis
wavenumber / cm^-1	Δ absorbance /mAU
1799.56	-1e-05	1e-05	0.00000	0.00000
1797.64	-2e-05	2e-05	0.00000	0.00000
1795.71	-1e-05	1e-05	0.00000	0.00000
1793.79	0.00000	0.00000	1e-05	0.00000
1791.86	1e-05	-1e-05	1e-05	0.00000
1789.94	0.00000	0.00000	0.00000	0.00000
1788.02	-1e-05	1e-05	0.00000	0.00000
1786.09	-1e-05	1e-05	0.00000	0.00000
1784.17	-1e-05	1e-05	0.00000	0.00000
1782.24	-2e-05	2e-05	0.00000	0.00000
1780.32	-2e-05	1e-05	0.00000	0.00000
1778.39	0.00000	0.00000	0.00000	0.00000
1776.47	0.00000	0.00000	0.00000	0.00000
1774.54	-2e-05	2e-05	0.00000	0.00000
1772.62	-1e-05	1e-05	0.00000	0.00000
1770.7	1e-05	-1e-05	0.00000	0.00000
1768.77	0.00000	0.00000	0.00000	0.00000
1766.85	0.00000	0.00000	0.00000	0.00000
1764.92	1e-05	-1e-05	0.00000	0.00000
1763	-1e-05	1e-05	0.00000	0.00000
1761.07	-1e-05	1e-05	0.00000	0.00000
1759.15	-1e-05	1e-05	0.00000	0.00000
1757.22	-1e-05	1e-05	0.00000	0.00000
1755.3	-1e-05	0.00000	0.00000	0.00000
1753.38	0.00000	0.00000	0.00000	-1e-05
1751.45	1e-05	-1e-05	0.00000	-1e-05
1749.53	0.00000	-1e-05	0.00000	-1e-05
1747.6	-1e-05	0.00000	0.00000	-1e-05
1745.68	-2e-05	1e-05	1e-05	0.00000
1743.75	-3e-05	1e-05	1e-05	0.00000
1741.83	-4e-05	2e-05	2e-05	0.00000
1739.91	-5e-05	2e-05	2e-05	0.00000
1737.98	-6e-05	2e-05	3e-05	0.00000
1736.06	-6e-05	3e-05	3e-05	-1e-05
1734.13	-7e-05	2e-05	4e-05	-1e-05
1732.21	-7e-05	2e-05	4e-05	-1e-05
1730.28	-8e-05	3e-05	5e-05	-1e-05
1728.36	-0.00011	5e-05	5e-05	-1e-05
1726.43	-0.00012	6e-05	5e-05	-1e-05
1724.51	-0.0001	5e-05	5e-05	-1e-05
1722.59	-4e-05	2e-05	3e-05	-2e-05
1720.66	1e-05	-1e-05	1e-05	-2e-05
1718.74	4e-05	-3e-05	-1e-05	-2e-05
1716.81	5e-05	-2e-05	-2e-05	-1e-05
1714.89	5e-05	-2e-05	-2e-05	-1e-05
1712.96	3e-05	0.00000	-3e-05	0.00000
1711.04	2e-05	2e-05	-3e-05	0.00000
1709.11	3e-05	0.00000	-3e-05	0.00000
1707.19	4e-05	-1e-05	-3e-05	0.00000
1705.27	4e-05	0.00000	-3e-05	0.00000
1703.34	4e-05	0.00000	-3e-05	0.00000
1701.42	6e-05	-1e-05	-4e-05	0.00000
1699.49	6e-05	-2e-05	-4e-05	0.00000
1697.57	6e-05	-1e-05	-4e-05	0.00000
1695.64	6e-05	-2e-05	-4e-05	1e-05
1693.72	7e-05	-4e-05	-3e-05	1e-05
1691.79	8e-05	-5e-05	-3e-05	2e-05
1689.87	8e-05	-6e-05	-4e-05	3e-05
1687.95	8e-05	-6e-05	-4e-05	4e-05
1686.02	7e-05	-5e-05	-3e-05	4e-05
1684.1	5e-05	-5e-05	-2e-05	3e-05
1682.17	5e-05	-3e-05	-2e-05	1e-05
1680.25	6e-05	-3e-05	-2e-05	-1e-05
1678.32	8e-05	-3e-05	-2e-05	-4e-05
1676.4	0.00014	-7e-05	-4e-05	-6e-05
1674.48	0.00023	-9e-05	-9e-05	-7e-05
1672.55	0.00029	-5e-05	-0.00018	-9e-05
1670.63	0.00038	-2e-05	-0.00028	-0.00012
1668.7	0.00046	0.00000	-0.00036	-0.00015
1666.78	0.00049	4e-05	-0.00042	-0.00016
1664.85	0.00051	-1e-05	-0.00042	-0.00014
1662.93	0.0006	-0.0002	-0.00035	-9e-05
1661	0.00065	-0.00033	-0.00031	-4e-05
1659.08	0.00066	-0.00035	-0.00035	0.00000
1657.16	0.00057	-0.0003	-0.00036	9e-05
1655.23	4e-05	2e-05	-0.00024	0.00022
1653.31	-0.00058	0.00036	-4e-05	0.00032
1651.38	-0.00092	0.0005	0.00015	0.00035
1649.46	-0.00109	0.00056	0.00028	0.00033
1647.53	-0.00105	0.00045	0.00034	0.00033
1645.61	-0.00098	0.00038	0.00035	0.0003
1643.68	-0.00096	0.00043	0.00032	0.00027
1641.76	-0.00096	0.00045	0.00032	0.00026
1639.84	-0.00101	0.00042	0.00042	0.00022
1637.91	-0.00097	0.00033	0.00048	0.0002
1635.99	-0.00081	0.00019	0.00046	0.0002
1634.06	-0.0006	0.0001	0.00038	0.00019
1632.14	-0.00039	3e-05	0.00028	0.00014
1630.21	-0.00014	-7e-05	0.00018	7e-05
1628.29	9e-05	-0.00016	8e-05	0.00000
1626.36	0.00026	-0.0002	1e-05	-6e-05
1624.44	0.00037	-0.00027	-1e-05	-9e-05
1622.52	0.00039	-0.00027	-2e-05	-9e-05
1620.59	0.00031	-0.0002	-2e-05	-7e-05
1618.67	0.00022	-0.00014	-1e-05	-5e-05
1616.74	0.00016	-9e-05	-2e-05	-4e-05
1614.82	0.00013	-5e-05	-4e-05	-3e-05
1612.89	0.00011	-5e-05	-4e-05	-3e-05
1610.97	7e-05	-3e-05	-2e-05	-2e-05
1609.04	1e-05	1e-05	0.00000	0.00000
1607.12	-5e-05	2e-05	2e-05	1e-05
1605.2	-9e-05	3e-05	5e-05	2e-05
1603.27	-0.00012	4e-05	6e-05	3e-05
1601.35	-0.00012	4e-05	6e-05	2e-05
1599.42	-0.00012	5e-05	6e-05	2e-05
1597.5	-0.00011	4e-05	6e-05	2e-05
1595.57	-6e-05	1e-05	4e-05	2e-05
1593.65	-2e-05	-2e-05	3e-05	1e-05
1591.73	2e-05	-3e-05	2e-05	0.00000
1589.8	3e-05	-3e-05	2e-05	-1e-05
1587.88	2e-05	-3e-05	2e-05	-1e-05
1585.95	2e-05	-2e-05	2e-05	-1e-05
1584.03	1e-05	-2e-05	2e-05	-1e-05
1582.1	2e-05	-2e-05	2e-05	-1e-05
1580.18	5e-05	-4e-05	1e-05	-2e-05
1578.25	9e-05	-7e-05	1e-05	-3e-05
1576.33	0.00012	-9e-05	0.00000	-3e-05
1574.41	0.00012	-8e-05	-1e-05	-3e-05
1572.48	0.00011	-7e-05	-2e-05	-3e-05
1570.56	0.00013	-6e-05	-5e-05	-3e-05
1568.63	0.00018	-6e-05	-9e-05	-4e-05
1566.71	0.00023	-8e-05	-0.00012	-5e-05
1564.78	0.00031	-0.00013	-0.00014	-5e-05
1562.86	0.00037	-0.00018	-0.00015	-5e-05
1560.93	0.00036	-0.0002	-0.00013	-5e-05
1559.01	0.00029	-0.00019	-8e-05	-4e-05
1557.09	0.00024	-0.00019	-2e-05	-4e-05
1555.16	0.00023	-0.0002	3e-05	-6e-05
1553.24	0.00022	-0.0002	7e-05	-9e-05
1551.31	0.00017	-0.00015	0.0001	-0.00012
1549.39	7e-05	-0.0001	0.00015	-0.00011
1547.46	-4e-05	-5e-05	0.00017	-8e-05
1545.54	-0.00012	0.00000	0.00017	-4e-05
1543.61	-0.00017	5e-05	0.00014	2e-05
1541.69	-0.00024	8e-05	0.00011	8e-05
1539.77	-0.00038	0.00014	0.00013	0.00016
1537.84	-0.00063	0.00024	0.0002	0.00026
1535.92	-0.00092	0.00036	0.00029	0.00035
1533.99	-0.00116	0.00046	0.00037	0.00042
1532.07	-0.00131	0.00054	0.00041	0.00046
1530.14	-0.00133	0.00057	0.00039	0.00047
1528.22	-0.00122	0.00054	0.00035	0.00044
1526.29	-0.00103	0.00046	0.00028	0.00038
1524.37	-0.00079	0.00035	0.00021	0.00029
1522.45	-0.00056	0.00024	0.00015	0.00021
1520.52	-0.00041	0.00018	0.00012	0.00015
1518.6	-0.00035	0.00016	0.0001	0.00012
1516.67	-0.00026	0.00012	7e-05	0.0001
1514.75	-0.00011	6e-05	1e-05	6e-05
1512.82	1e-05	1e-05	-3e-05	2e-05
1510.9	6e-05	-2e-05	-4e-05	0.00000
1508.98	9e-05	-3e-05	-4e-05	-2e-05
1507.05	0.00011	-4e-05	-5e-05	-2e-05
1505.13	0.0001	-3e-05	-5e-05	-3e-05
1503.2	9e-05	-1e-05	-4e-05	-3e-05
1501.28	8e-05	-1e-05	-4e-05	-3e-05
1499.35	7e-05	-1e-05	-4e-05	-3e-05
1497.43	4e-05	1e-05	-4e-05	-2e-05
1495.5	3e-05	1e-05	-3e-05	-1e-05
1493.58	4e-05	-1e-05	-2e-05	-1e-05
1491.66	6e-05	-2e-05	-2e-05	-1e-05
1489.73	6e-05	-2e-05	-3e-05	-1e-05
1487.81	6e-05	-2e-05	-3e-05	-1e-05
1485.88	7e-05	-3e-05	-3e-05	-1e-05
1483.96	7e-05	-3e-05	-2e-05	-1e-05
1482.03	6e-05	-3e-05	-2e-05	-1e-05
1480.11	6e-05	-3e-05	-2e-05	-1e-05
1478.18	8e-05	-5e-05	-3e-05	-1e-05
1476.26	0.0001	-6e-05	-3e-05	-1e-05
1474.34	0.0001	-6e-05	-3e-05	-1e-05
1472.41	9e-05	-5e-05	-3e-05	0.00000
1470.49	6e-05	-3e-05	-2e-05	0.00000
1468.56	1e-05	-1e-05	0.00000	2e-05
1466.64	-3e-05	-1e-05	2e-05	3e-05
1464.71	-3e-05	-1e-05	2e-05	3e-05
1462.79	-1e-05	-1e-05	1e-05	2e-05
1460.86	3e-05	-3e-05	-1e-05	1e-05
1458.94	6e-05	-4e-05	-2e-05	1e-05
1457.02	3e-05	-2e-05	-2e-05	1e-05
1455.09	-4e-05	2e-05	1e-05	1e-05
1453.17	-0.00013	6e-05	5e-05	3e-05
1451.24	-0.0002	9e-05	9e-05	4e-05
1449.32	-0.00025	0.00011	0.0001	6e-05
1447.39	-0.00026	0.00012	0.00011	6e-05
1445.47	-0.00026	0.00012	0.0001	6e-05
1443.55	-0.00027	0.00013	9e-05	7e-05
1441.62	-0.00028	0.00013	9e-05	7e-05
1439.7	-0.00026	0.00011	0.0001	8e-05
1437.77	-0.00023	8e-05	0.0001	7e-05
1435.85	-0.0002	7e-05	9e-05	6e-05
1433.92	-0.00015	4e-05	8e-05	5e-05
1432	-0.0001	2e-05	6e-05	3e-05
1430.07	-6e-05	1e-05	3e-05	3e-05
1428.15	-2e-05	0.00000	1e-05	2e-05
1426.23	0.00000	0.00000	-1e-05	2e-05
1424.3	3e-05	-1e-05	-4e-05	1e-05
1422.38	8e-05	-3e-05	-5e-05	1e-05
1420.45	0.00012	-5e-05	-6e-05	0.00000
1418.53	0.00012	-5e-05	-6e-05	-1e-05
1416.6	9e-05	-4e-05	-4e-05	0.00000
1414.68	4e-05	-3e-05	-1e-05	1e-05
1412.75	0.00000	-1e-05	0.00000	2e-05
1410.83	0.00000	-1e-05	1e-05	2e-05
1408.91	2e-05	-2e-05	0.00000	2e-05
1406.98	7e-05	-6e-05	-1e-05	1e-05
1405.06	0.00011	-8e-05	-3e-05	0.00000
1403.13	0.00014	-0.0001	-3e-05	0.00000
1401.21	0.00014	-0.0001	-4e-05	0.00000
1399.28	0.00012	-7e-05	-4e-05	0.00000
1397.36	0.0001	-5e-05	-5e-05	1e-05
1395.43	0.0001	-4e-05	-6e-05	1e-05
1393.51	0.00012	-4e-05	-8e-05	0.00000
1391.59	0.00015	-6e-05	-9e-05	-1e-05
1389.66	0.00019	-8e-05	-0.0001	-2e-05
1387.74	0.00021	-9e-05	-0.0001	-2e-05
1385.81	0.00022	-0.0001	-9e-05	-3e-05
1383.89	0.0002	-0.0001	-6e-05	-4e-05
1381.96	0.00015	-7e-05	-4e-05	-4e-05
1380.04	0.0001	-5e-05	-1e-05	-4e-05
1378.11	8e-05	-4e-05	-1e-05	-4e-05
1376.19	9e-05	-5e-05	-1e-05	-4e-05
1374.27	0.0001	-5e-05	-1e-05	-4e-05
1372.34	0.0001	-6e-05	-1e-05	-3e-05
1370.42	9e-05	-6e-05	0.00000	-3e-05
1368.49	8e-05	-5e-05	0.00000	-2e-05
1366.57	5e-05	-4e-05	0.00000	-1e-05
1364.64	2e-05	-2e-05	0.00000	1e-05
1362.72	0.00000	-2e-05	0.00000	2e-05
1360.8	-1e-05	-2e-05	1e-05	3e-05
1358.87	-3e-05	-1e-05	1e-05	5e-05
1356.95	-7e-05	0.00000	2e-05	7e-05
1355.02	-0.00011	2e-05	4e-05	8e-05
1353.1	-0.00013	3e-05	4e-05	8e-05
1351.17	-0.0001	2e-05	3e-05	6e-05
1349.25	-5e-05	0.00000	3e-05	3e-05
1347.32	-1e-05	-1e-05	2e-05	0.00000
1345.4	0.00000	0.00000	2e-05	-1e-05
1343.48	-2e-05	2e-05	3e-05	-2e-05
1341.55	-4e-05	3e-05	4e-05	-3e-05
1339.63	-2e-05	2e-05	4e-05	-5e-05
1337.7	3e-05	0.00000	4e-05	-7e-05
1335.78	6e-05	-2e-05	3e-05	-9e-05
1333.85	7e-05	-1e-05	4e-05	-0.0001
1331.93	7e-05	-1e-05	4e-05	-0.0001
1330	7e-05	-2e-05	4e-05	-0.0001
1328.08	7e-05	-2e-05	4e-05	-0.0001
1326.16	4e-05	0.00000	4e-05	-9e-05
1324.23	2e-05	1e-05	5e-05	-7e-05
1322.31	0.00000	1e-05	5e-05	-5e-05
1320.38	-2e-05	1e-05	4e-05	-3e-05
1318.46	-4e-05	1e-05	4e-05	-1e-05
1316.53	-4e-05	1e-05	4e-05	0.00000
1314.61	0.00000	-1e-05	2e-05	0.00000
1312.68	5e-05	-3e-05	0.00000	-1e-05
1310.76	9e-05	-5e-05	-1e-05	-3e-05
1308.84	0.00012	-7e-05	-2e-05	-3e-05
1306.91	0.00013	-8e-05	-1e-05	-3e-05
1304.99	0.00011	-9e-05	-1e-05	-1e-05
1303.06	0.00011	-0.0001	-1e-05	-1e-05
1301.14	0.00012	-0.00011	-1e-05	0.00000
1299.21	0.00011	-0.00011	-1e-05	1e-05
1297.29	8e-05	-7e-05	-1e-05	1e-05
1295.36	5e-05	-5e-05	0.00000	0.00000
1293.44	3e-05	-4e-05	1e-05	0.00000
1291.52	1e-05	-1e-05	1e-05	0.00000
1289.59	-1e-05	2e-05	0.00000	0.00000
1287.67	-1e-05	3e-05	-1e-05	0.00000
1285.74	0.00000	2e-05	-2e-05	0.00000
1283.82	1e-05	0.00000	-1e-05	-1e-05
1281.89	-1e-05	1e-05	0.00000	0.00000
1279.97	-6e-05	4e-05	2e-05	1e-05
1278.05	-0.00011	5e-05	5e-05	3e-05
1276.12	-0.00015	5e-05	7e-05	4e-05
1274.2	-0.00016	5e-05	7e-05	5e-05
1272.27	-0.00011	2e-05	6e-05	4e-05
1270.35	-4e-05	-2e-05	4e-05	1e-05
1268.42	4e-05	-4e-05	2e-05	-1e-05
1266.5	8e-05	-6e-05	1e-05	-3e-05
1264.57	7e-05	-5e-05	2e-05	-4e-05
1262.65	1e-05	-1e-05	3e-05	-3e-05
1260.73	-6e-05	3e-05	4e-05	-1e-05
1258.8	-0.00011	5e-05	5e-05	0.00000
1256.88	-0.00012	6e-05	4e-05	1e-05
1254.95	-0.0001	5e-05	3e-05	2e-05
1253.03	-5e-05	2e-05	1e-05	2e-05
1251.1	-1e-05	0.00000	0.00000	2e-05
1249.18	-2e-05	-1e-05	1e-05	2e-05
1247.25	-6e-05	0.00000	3e-05	4e-05
1245.33	-0.00016	5e-05	5e-05	6e-05
1243.41	-0.00028	0.00011	9e-05	0.0001
1241.48	-0.00043	0.00018	0.00013	0.00015
1239.56	-0.00058	0.00024	0.00017	0.0002
1237.63	-0.00069	0.00029	0.0002	0.00024
1235.71	-0.00076	0.00033	0.00021	0.00027
1233.78	-0.00074	0.00033	0.0002	0.00024
1231.86	-0.00061	0.00029	0.00017	0.00018
1229.93	-0.00046	0.00022	0.00014	0.00011
1228.01	-0.00032	0.00014	0.00012	7e-05
1226.09	-0.00024	9e-05	0.0001	5e-05
1224.16	-0.00019	8e-05	9e-05	3e-05
1222.24	-0.00015	5e-05	8e-05	2e-05
1220.31	-0.00012	3e-05	7e-05	2e-05
1218.39	-0.00011	4e-05	6e-05	2e-05
1216.46	-0.0001	3e-05	5e-05	3e-05
1214.54	-0.0001	2e-05	4e-05	4e-05
1212.61	-0.00011	2e-05	4e-05	6e-05
1210.69	-0.00014	3e-05	4e-05	8e-05
1208.77	-0.00019	5e-05	4e-05	0.00012
1206.84	-0.00028	9e-05	5e-05	0.00016
1204.92	-0.00043	0.00016	9e-05	0.00022
1202.99	-0.00058	0.00022	0.00014	0.00027
1201.07	-0.00066	0.00023	0.00017	0.00031
1199.14	-0.00061	0.0002	0.00016	0.00031
1197.22	-0.00048	0.00014	0.00012	0.00027
1195.3	-0.00031	7e-05	8e-05	0.0002
1193.37	-0.00013	-1e-05	3e-05	0.00013
1191.45	2e-05	-7e-05	-1e-05	7e-05
1189.52	0.00014	-0.00011	-4e-05	2e-05
1187.6	0.00023	-0.00016	-5e-05	-2e-05
1185.67	0.00029	-0.00021	-5e-05	-4e-05
1183.75	0.00031	-0.00022	-4e-05	-6e-05
1181.82	0.0003	-0.0002	-4e-05	-7e-05
1179.9	0.0003	-0.0002	-4e-05	-7e-05
1177.98	0.00029	-0.00018	-4e-05	-7e-05
1176.05	0.00024	-0.00014	-5e-05	-6e-05
1174.13	0.00017	-0.0001	-4e-05	-4e-05
1172.2	0.0001	-5e-05	-3e-05	-3e-05
1170.28	4e-05	-1e-05	-2e-05	-1e-05
1168.35	-1e-05	1e-05	0.00000	0.00000
1166.43	-9e-05	5e-05	2e-05	3e-05
1164.5	-0.00018	9e-05	5e-05	6e-05
1162.58	-0.00023	9e-05	7e-05	8e-05
1160.66	-0.00024	9e-05	8e-05	8e-05
1158.73	-0.00022	8e-05	8e-05	6e-05
1156.81	-0.00016	6e-05	7e-05	3e-05
1154.88	-9e-05	3e-05	5e-05	1e-05
1152.96	-4e-05	1e-05	2e-05	0.00000
1151.03	-3e-05	2e-05	1e-05	0.00000
1149.11	-2e-05	1e-05	1e-05	0.00000
1147.18	0.00000	0.00000	0.00000	0.00000
1145.26	0.00000	0.00000	0.00000	0.00000
1143.34	1e-05	-1e-05	0.00000	0.00000
1141.41	2e-05	-2e-05	0.00000	0.00000
1139.49	2e-05	-1e-05	-1e-05	1e-05
1137.56	-1e-05	0.00000	-1e-05	2e-05
1135.64	-5e-05	2e-05	1e-05	3e-05
1133.71	-7e-05	2e-05	2e-05	3e-05
1131.79	-7e-05	2e-05	3e-05	3e-05
1129.87	-7e-05	3e-05	2e-05	3e-05
1127.94	-5e-05	2e-05	1e-05	2e-05
1126.02	-3e-05	2e-05	0.00000	1e-05
1124.09	-4e-05	3e-05	0.00000	1e-05
1122.17	-3e-05	2e-05	1e-05	0.00000
1120.24	-3e-05	0.00000	2e-05	0.00000
1118.32	-2e-05	-1e-05	3e-05	0.00000
1116.39	0.00000	-2e-05	3e-05	0.00000
1114.47	1e-05	-2e-05	1e-05	0.00000
1112.55	4e-05	-3e-05	0.00000	-1e-05
1110.62	5e-05	-4e-05	-1e-05	0.00000
1108.7	3e-05	-2e-05	0.00000	0.00000
1106.77	-1e-05	0.00000	1e-05	0.00000
1104.85	-7e-05	3e-05	2e-05	1e-05
1102.92	-0.0001	5e-05	4e-05	2e-05
1101	-0.00011	4e-05	5e-05	1e-05
1099.07	-6e-05	1e-05	4e-05	-1e-05
1097.15	1e-05	-1e-05	0.00000	-2e-05
1095.23	5e-05	-3e-05	-1e-05	-3e-05
1093.3	4e-05	-2e-05	-1e-05	-2e-05
1091.38	-1e-05	1e-05	1e-05	-2e-05
1089.45	-3e-05	2e-05	2e-05	-2e-05
1087.53	-5e-05	1e-05	4e-05	-1e-05
1085.6	-6e-05	-1e-05	7e-05	-1e-05
1083.68	-8e-05	0.00000	7e-05	1e-05
1081.75	-8e-05	2e-05	4e-05	2e-05
1079.83	-3e-05	1e-05	1e-05	1e-05
1077.91	3e-05	-2e-05	-1e-05	0.00000
1075.98	7e-05	-4e-05	-3e-05	-1e-05
1074.06	0.0001	-5e-05	-4e-05	-2e-05
1072.13	0.00012	-5e-05	-7e-05	-1e-05
1070.21	0.00011	-3e-05	-8e-05	-2e-05
1068.28	0.0001	-2e-05	-7e-05	-2e-05
1066.36	0.00013	-6e-05	-6e-05	-2e-05
1064.43	0.00014	-7e-05	-5e-05	-3e-05
1062.51	0.00015	-8e-05	-6e-05	-3e-05
1060.59	0.00017	-0.00011	-5e-05	-3e-05
1058.66	0.00017	-0.00011	-5e-05	-2e-05
1056.74	0.00014	-0.0001	-4e-05	-1e-05
1054.81	0.00013	-9e-05	-4e-05	-1e-05
1052.89	0.00015	-0.00011	-4e-05	-1e-05
1050.96	0.00019	-0.00014	-5e-05	-1e-05
1049.04	0.0002	-0.00015	-4e-05	-1e-05
1047.12	0.00013	-9e-05	-3e-05	-1e-05
1045.19	0.0001	-7e-05	-2e-05	0.00000
1043.27	0.00011	-0.0001	-1e-05	0.00000
1041.34	8e-05	-9e-05	0.00000	2e-05
1039.42	6e-05	-9e-05	1e-05	3e-05
1037.49	5e-05	-8e-05	1e-05	4e-05
1035.57	0.00000	-3e-05	0.00000	4e-05
1033.64	-3e-05	1e-05	0.00000	4e-05
1031.72	-1e-05	0.00000	-1e-05	4e-05
1029.8	3e-05	-4e-05	-1e-05	3e-05
1027.87	7e-05	-8e-05	-1e-05	2e-05
1025.95	0.0001	-0.0001	-1e-05	2e-05
1024.02	7e-05	-6e-05	-3e-05	3e-05
1022.1	5e-05	-5e-05	-2e-05	4e-05
1020.17	4e-05	-6e-05	-1e-05	3e-05
1018.25	4e-05	-6e-05	-1e-05	3e-05
1016.32	5e-05	-6e-05	-2e-05	3e-05
1014.4	7e-05	-8e-05	-1e-05	4e-05
1012.48	9e-05	-0.00012	0.00000	4e-05
1010.55	5e-05	-9e-05	0.00000	4e-05
1008.63	0.00000	-4e-05	0.00000	6e-05
1006.7	-3e-05	-2e-05	0.00000	6e-05
1004.78	-1e-05	-2e-05	-1e-05	6e-05
1002.85	2e-05	-3e-05	-2e-05	5e-05

## Sheet: Spectra_WT_30s_illumination
	Excitation spectra	T4	T5	T6			Amplitude Spectra GtACR1 WT after 30s of continous illumination derived from global fit analysis
wavenumber / cm^-1	Δ absorbance /mAU
1799.35	-1e-05	4e-05	-3e-05	-1e-05
1797.42	0.00000	3e-05	-3e-05	-1e-05
1795.49	0.00000	3e-05	-2e-05	-1e-05
1793.56	0.00000	2e-05	-2e-05	-1e-05
1791.64	1e-05	2e-05	-3e-05	-1e-05
1789.71	0.00000	3e-05	-3e-05	0.00000
1787.78	0.00000	2e-05	-3e-05	-1e-05
1785.85	0.00000	4e-05	-4e-05	-1e-05
1783.92	-1e-05	5e-05	-5e-05	-1e-05
1781.99	0.00000	4e-05	-4e-05	-1e-05
1780.06	-1e-05	4e-05	-3e-05	-1e-05
1778.14	-1e-05	3e-05	-2e-05	-1e-05
1776.21	1e-05	-1e-05	0.00000	-1e-05
1774.28	1e-05	-1e-05	-1e-05	-1e-05
1772.35	0.00000	1e-05	-1e-05	-1e-05
1770.42	1e-05	0.00000	-1e-05	-1e-05
1768.49	2e-05	0.00000	-2e-05	-1e-05
1766.57	1e-05	2e-05	-3e-05	-1e-05
1764.64	-1e-05	3e-05	-2e-05	-1e-05
1762.71	-1e-05	2e-05	-1e-05	-1e-05
1760.78	1e-05	-1e-05	0.00000	-1e-05
1758.85	1e-05	-2e-05	1e-05	-1e-05
1756.92	-1e-05	0.00000	0.00000	-1e-05
1754.99	-3e-05	5e-05	-2e-05	-1e-05
1753.07	-3e-05	3e-05	-1e-05	-1e-05
1751.14	-3e-05	-1e-05	3e-05	-1e-05
1749.21	-2e-05	-3e-05	5e-05	-1e-05
1747.28	-2e-05	-2e-05	4e-05	-1e-05
1745.35	-4e-05	-2e-05	4e-05	-1e-05
1743.42	-6e-05	0.00000	3e-05	-2e-05
1741.49	-7e-05	3e-05	0.00000	-2e-05
1739.57	-6e-05	1e-05	0.00000	-2e-05
1737.64	-6e-05	0.00000	2e-05	-1e-05
1735.71	-9e-05	0.00000	5e-05	0.00000
1733.78	-9e-05	-1e-05	7e-05	1e-05
1731.85	-9e-05	3e-05	4e-05	0.00000
1729.92	-0.00012	0.0001	1e-05	0.00000
1727.99	-0.00012	0.0001	0.00000	0.00000
1726.07	-7e-05	5e-05	2e-05	0.00000
1724.14	-3e-05	0.00000	4e-05	-1e-05
1722.21	0.00000	-1e-05	2e-05	-2e-05
1720.28	2e-05	3e-05	-2e-05	-2e-05
1718.35	5e-05	3e-05	-5e-05	-2e-05
1716.42	6e-05	2e-05	-6e-05	-2e-05
1714.49	8e-05	2e-05	-7e-05	-3e-05
1712.57	0.0001	0.00000	-7e-05	-3e-05
1710.64	0.00012	-4e-05	-5e-05	-3e-05
1708.71	0.00012	-6e-05	-5e-05	-3e-05
1706.78	0.00012	-3e-05	-7e-05	-3e-05
1704.85	0.00011	-1e-05	-8e-05	-2e-05
1702.92	0.00012	-5e-05	-5e-05	-2e-05
1700.99	0.00012	-7e-05	-3e-05	-2e-05
1699.07	0.00011	-5e-05	-5e-05	-1e-05
1697.14	9e-05	-4e-05	-5e-05	-1e-05
1695.21	7e-05	-5e-05	-3e-05	-1e-05
1693.28	1e-05	-6e-05	1e-05	-1e-05
1691.35	-4e-05	-0.00012	0.0001	-1e-05
1689.42	-3e-05	-0.00018	0.00016	0.00000
1687.49	-1e-05	-0.00015	0.00011	0.00000
1685.57	-3e-05	-8e-05	6e-05	1e-05
1683.64	0.00000	-8e-05	5e-05	4e-05
1681.71	6e-05	-9e-05	5e-05	7e-05
1679.78	9e-05	-2e-05	4e-05	8e-05
1677.85	0.00012	6e-05	0.00000	8e-05
1675.92	0.00025	6e-05	-9e-05	8e-05
1673.99	0.00046	1e-05	-0.00024	8e-05
1672.07	0.00072	-0.00013	-0.00036	6e-05
1670.14	0.00099	-0.00027	-0.00048	0.00000
1668.21	0.00118	-8e-05	-0.00081	-7e-05
1666.28	0.00119	0.00018	-0.0011	-0.00014
1664.35	0.00104	0.00012	-0.00095	-0.00019
1662.42	0.00082	9e-05	-0.00073	-0.00022
1660.49	0.0007	0.00011	-0.00077	-0.00026
1658.57	0.00056	0.00000	-0.0008	-0.00031
1656.64	0.00000	0.00027	-0.00083	-0.00037
1654.71	-0.00074	0.00049	-0.00063	-0.00039
1652.78	-0.00158	0.00075	-0.00016	-0.00036
1650.85	-0.00215	0.00125	-3e-05	-0.00026
1648.92	-0.00183	0.00079	0.0002	-0.0001
1646.99	-0.00143	0.00028	0.00051	8e-05
1645.07	-0.00149	0.00054	0.00049	0.00029
1643.14	-0.00152	0.00076	0.00034	0.00059
1641.21	-0.00135	0.00102	-6e-05	0.00092
1639.28	-0.00144	0.00121	-0.00012	0.00108
1637.35	-0.00177	0.00116	0.00025	0.00102
1635.42	-0.00167	0.00093	0.00043	0.00088
1633.49	-0.00119	0.00056	0.00045	0.00076
1631.57	-0.00078	0.00044	0.00029	0.00065
1629.64	-0.00047	0.00048	6e-05	0.00056
1627.71	-0.00023	0.00046	-4e-05	0.00048
1625.78	1e-05	0.00023	7e-05	0.00044
1623.85	0.00034	-0.00024	0.00026	0.00041
1621.92	0.00046	-0.0004	0.00027	0.00035
1619.99	0.00029	-0.00025	0.00021	0.00029
1618.07	0.00023	-0.00025	0.00019	0.00022
1616.14	0.00031	-0.00033	0.00014	0.0001
1614.21	0.00033	-0.00025	4e-05	-5e-05
1612.28	0.00028	-0.00016	-2e-05	-0.00021
1610.35	0.00023	-0.00023	6e-05	-0.00033
1608.42	7e-05	-0.00014	7e-05	-0.00035
1606.49	-0.00012	7e-05	1e-05	-0.00032
1604.57	-0.00018	8e-05	5e-05	-0.00026
1602.64	-0.00016	1e-05	0.00011	-0.0002
1600.71	-0.00017	2e-05	0.00012	-0.00014
1598.78	-0.00019	0.0001	7e-05	-0.0001
1596.85	-0.0002	0.00014	4e-05	-8e-05
1594.92	-0.00015	0.00012	3e-05	-6e-05
1592.99	-9e-05	0.00012	-2e-05	-3e-05
1591.07	-5e-05	0.00011	-3e-05	1e-05
1589.14	-6e-05	0.0001	-1e-05	3e-05
1587.21	-9e-05	9e-05	2e-05	3e-05
1585.28	-0.00011	6e-05	6e-05	2e-05
1583.35	-0.00012	4e-05	8e-05	1e-05
1581.42	-0.00011	6e-05	4e-05	1e-05
1579.49	-8e-05	0.00011	-1e-05	0.00000
1577.57	-3e-05	5e-05	1e-05	-1e-05
1575.64	1e-05	-1e-05	2e-05	-2e-05
1573.71	2e-05	3e-05	-4e-05	-4e-05
1571.78	4e-05	8e-05	-0.0001	-4e-05
1569.85	0.00013	2e-05	-0.00012	-3e-05
1567.92	0.00027	-0.00011	-0.00011	-2e-05
1565.99	0.00032	-0.00011	-0.00016	-2e-05
1564.07	0.00032	-6e-05	-0.0002	-2e-05
1562.14	0.00032	-0.00011	-0.00013	-3e-05
1560.21	0.00024	-0.00016	1e-05	-5e-05
1558.28	1e-05	-3e-05	0.0001	-4e-05
1556.35	-0.00022	0.00025	8e-05	-3e-05
1554.42	-0.00025	0.00033	0.00013	-2e-05
1552.49	-0.00023	0.00033	0.0002	-4e-05
1550.57	-0.00026	0.00034	0.00025	-6e-05
1548.64	-0.00036	0.00025	0.00037	-8e-05
1546.71	-0.0005	0.00022	0.00041	-9e-05
1544.78	-0.00057	0.00024	0.00032	-8e-05
1542.85	-0.00061	0.0003	0.00016	-8e-05
1540.92	-0.00066	0.00021	0.00013	-7e-05
1538.99	-0.00084	0.00014	0.0002	-7e-05
1537.07	-0.00118	0.00026	0.00024	-0.00012
1535.14	-0.00153	0.00038	0.0003	-0.00022
1533.21	-0.00178	0.00046	0.00037	-0.00031
1531.28	-0.00185	0.00049	0.00041	-0.00034
1529.35	-0.00174	0.00047	0.00038	-0.00028
1527.42	-0.0015	0.00042	0.0003	-0.00015
1525.49	-0.00121	0.00036	0.00023	0.00000
1523.57	-0.00087	0.00025	0.00017	0.00014
1521.64	-0.00053	9e-05	0.00015	0.00029
1519.71	-0.00042	6e-05	0.00014	0.00048
1517.78	-0.00042	0.00013	0.0001	0.00068
1515.85	-0.00025	0.00014	-3e-05	0.00086
1513.92	0.00000	5e-05	-0.00013	0.001
1511.99	0.00014	0.00000	-0.00014	0.00107
1510.07	0.00017	1e-05	-0.00016	0.00107
1508.14	0.00022	-1e-05	-0.00016	0.001
1506.21	0.00024	-5e-05	-0.00012	0.00086
1504.28	0.00025	-0.00011	-6e-05	0.00069
1502.35	0.00025	-0.00011	-6e-05	0.00049
1500.42	0.00019	-1e-05	-0.0001	0.00033
1498.49	0.00014	1e-05	-9e-05	0.00025
1496.57	0.00012	-1e-05	-8e-05	0.00023
1494.64	9e-05	0.00000	-6e-05	0.00018
1492.71	9e-05	-3e-05	-4e-05	9e-05
1490.78	7e-05	-2e-05	-4e-05	1e-05
1488.85	5e-05	1e-05	-5e-05	-3e-05
1486.92	3e-05	5e-05	-8e-05	-6e-05
1484.99	3e-05	4e-05	-7e-05	-9e-05
1483.07	7e-05	-4e-05	-2e-05	-0.0001
1481.14	7e-05	-3e-05	-3e-05	-0.00011
1479.21	6e-05	2e-05	-8e-05	-0.0001
1477.28	7e-05	1e-05	-9e-05	-9e-05
1475.35	8e-05	-1e-05	-6e-05	-8e-05
1473.42	8e-05	-2e-05	-6e-05	-5e-05
1471.49	6e-05	-2e-05	-6e-05	-3e-05
1469.57	-1e-05	3e-05	-4e-05	-3e-05
1467.64	-8e-05	6e-05	-2e-05	-4e-05
1465.71	-0.00012	7e-05	-2e-05	-3e-05
1463.78	-0.00013	9e-05	-4e-05	-2e-05
1461.85	-6e-05	7e-05	-7e-05	-2e-05
1459.92	5e-05	-1e-05	-6e-05	-2e-05
1457.99	6e-05	-3e-05	-4e-05	-1e-05
1456.07	-2e-05	4e-05	-3e-05	-1e-05
1454.14	-0.00011	6e-05	1e-05	-2e-05
1452.21	-0.00024	0.00011	5e-05	-2e-05
1450.28	-0.00038	0.00022	4e-05	-1e-05
1448.35	-0.00041	0.00027	2e-05	0.00000
1446.42	-0.00039	0.00028	-1e-05	2e-05
1444.49	-0.00038	0.00026	0.00000	4e-05
1442.57	-0.00039	0.00022	2e-05	6e-05
1440.64	-0.00042	0.0002	5e-05	7e-05
1438.71	-0.00046	0.00022	6e-05	6e-05
1436.78	-0.00044	0.00026	4e-05	3e-05
1434.85	-0.00037	0.00027	1e-05	0.00000
1432.92	-0.00027	0.00019	3e-05	-1e-05
1430.99	-0.00017	0.00011	3e-05	0.00000
1429.07	-9e-05	5e-05	2e-05	4e-05
1427.14	-3e-05	-2e-05	2e-05	8e-05
1425.21	3e-05	-6e-05	0.00000	0.00011
1423.28	0.0001	-6e-05	-5e-05	0.00013
1421.35	0.00015	-5e-05	-8e-05	0.00014
1419.42	0.00019	-8e-05	-7e-05	0.00014
1417.49	0.00017	-9e-05	-5e-05	0.00016
1415.57	8e-05	-4e-05	-2e-05	0.00018
1413.64	-1e-05	1e-05	-1e-05	0.00018
1411.71	-7e-05	4e-05	0.00000	0.00016
1409.78	-7e-05	6e-05	-2e-05	0.00012
1407.85	-3e-05	5e-05	-4e-05	8e-05
1405.92	2e-05	0.00000	-4e-05	5e-05
1403.99	5e-05	-3e-05	-2e-05	3e-05
1402.07	4e-05	-3e-05	-2e-05	3e-05
1400.14	2e-05	1e-05	-4e-05	2e-05
1398.21	1e-05	3e-05	-8e-05	1e-05
1396.28	9e-05	-3e-05	-0.00011	-1e-05
1394.35	0.00017	-9e-05	-0.00011	-3e-05
1392.42	0.00022	-0.00012	-0.0001	-5e-05
1390.49	0.00023	-0.00012	-0.0001	-5e-05
1388.57	0.00025	-0.00012	-9e-05	-2e-05
1386.64	0.00028	-0.00014	-7e-05	1e-05
1384.71	0.00029	-0.00013	-7e-05	3e-05
1382.78	0.00027	-0.00012	-4e-05	3e-05
1380.85	0.00017	-5e-05	-2e-05	2e-05
1378.92	0.0001	1e-05	-2e-05	2e-05
1377	0.00012	-5e-05	1e-05	1e-05
1375.07	0.00013	-8e-05	3e-05	0.00000
1373.14	0.00012	-7e-05	3e-05	1e-05
1371.21	0.0001	-3e-05	1e-05	2e-05
1369.28	7e-05	-1e-05	0.00000	3e-05
1367.35	6e-05	-6e-05	4e-05	3e-05
1365.42	0.00000	-3e-05	4e-05	1e-05
1363.5	-6e-05	2e-05	1e-05	-2e-05
1361.57	-8e-05	0.00000	3e-05	-4e-05
1359.64	-0.00011	3e-05	2e-05	-7e-05
1357.71	-0.0002	8e-05	0.00000	-0.0001
1355.78	-0.00027	7e-05	5e-05	-0.00012
1353.85	-0.0003	4e-05	0.0001	-0.00013
1351.92	-0.00025	5e-05	8e-05	-0.00012
1350	-0.00014	3e-05	5e-05	-0.00011
1348.07	-3e-05	-1e-05	5e-05	-0.00011
1346.14	3e-05	-3e-05	5e-05	-0.00011
1344.21	4e-05	1e-05	4e-05	-0.0001
1342.28	3e-05	5e-05	3e-05	-0.0001
1340.35	5e-05	3e-05	6e-05	-9e-05
1338.42	0.00011	0.00000	7e-05	-7e-05
1336.5	0.00019	-6e-05	9e-05	-3e-05
1334.57	0.00021	-6e-05	0.00011	1e-05
1332.64	0.00017	0.00000	9e-05	3e-05
1330.71	0.00017	-1e-05	0.00011	6e-05
1328.78	0.00015	0.00000	9e-05	9e-05
1326.85	0.00011	5e-05	7e-05	0.00014
1324.92	5e-05	6e-05	9e-05	0.00018
1323	1e-05	4e-05	0.00011	0.00018
1321.07	-2e-05	5e-05	9e-05	0.00013
1319.14	-8e-05	0.00011	3e-05	6e-05
1317.21	-0.0001	7e-05	3e-05	-1e-05
1315.28	-7e-05	2e-05	4e-05	-7e-05
1313.35	0.00000	-2e-05	3e-05	-0.0001
1311.42	7e-05	-5e-05	4e-05	-0.00012
1309.5	0.0001	-5e-05	3e-05	-0.00016
1307.57	0.0001	-6e-05	3e-05	-0.00021
1305.64	6e-05	-6e-05	4e-05	-0.00026
1303.71	3e-05	-6e-05	5e-05	-0.0003
1301.78	1e-05	-5e-05	5e-05	-0.00031
1299.85	1e-05	-7e-05	5e-05	-0.00031
1297.92	2e-05	-8e-05	5e-05	-0.0003
1296	1e-05	-2e-05	0.00000	-0.00028
1294.07	0.00000	1e-05	-1e-05	-0.00025
1292.14	-2e-05	1e-05	2e-05	-0.00021
1290.21	0.00000	1e-05	1e-05	-0.00016
1288.28	5e-05	-4e-05	1e-05	-0.00011
1286.35	7e-05	-5e-05	0.00000	-4e-05
1284.42	4e-05	0.00000	-3e-05	1e-05
1282.5	0.00000	4e-05	-4e-05	1e-05
1280.57	-7e-05	4e-05	1e-05	-3e-05
1278.64	-0.00015	4e-05	6e-05	-7e-05
1276.71	-0.00023	9e-05	4e-05	-9e-05
1274.78	-0.00028	0.00015	2e-05	-8e-05
1272.85	-0.00028	0.00017	2e-05	-6e-05
1270.92	-0.00016	0.00011	1e-05	-3e-05
1269	0.00000	2e-05	2e-05	-1e-05
1267.07	0.00011	-6e-05	5e-05	0.00000
1265.14	0.00014	-8e-05	8e-05	1e-05
1263.21	8e-05	-2e-05	6e-05	1e-05
1261.28	0.00000	6e-05	2e-05	-1e-05
1259.35	-7e-05	0.0001	0.00000	-3e-05
1257.42	-9e-05	0.00011	-3e-05	-3e-05
1255.5	-8e-05	8e-05	-4e-05	-3e-05
1253.57	-6e-05	5e-05	-5e-05	-3e-05
1251.64	-5e-05	2e-05	-4e-05	-3e-05
1249.71	-0.00012	2e-05	1e-05	-2e-05
1247.78	-0.00022	7e-05	3e-05	-1e-05
1245.85	-0.00034	0.00011	3e-05	1e-05
1243.92	-0.00049	0.00016	6e-05	5e-05
1242	-0.00069	0.00023	9e-05	0.0001
1240.07	-0.00092	0.0003	0.00012	0.00013
1238.14	-0.00109	0.00039	0.00011	0.00011
1236.21	-0.0012	0.00047	9e-05	5e-05
1234.28	-0.00114	0.00048	8e-05	-4e-05
1232.35	-0.00091	0.00038	0.00011	-0.00012
1230.42	-0.00068	0.00028	0.00012	-0.00017
1228.5	-0.0005	0.00021	0.00011	-0.00017
1226.57	-0.00038	0.00013	0.00013	-0.00013
1224.64	-0.00031	5e-05	0.00017	-8e-05
1222.71	-0.00027	3e-05	0.00016	-4e-05
1220.78	-0.00028	7e-05	0.00013	0.00000
1218.85	-0.00029	0.00015	6e-05	2e-05
1216.92	-0.00028	0.00018	1e-05	4e-05
1215	-0.00026	0.00013	3e-05	5e-05
1213.07	-0.00029	8e-05	7e-05	7e-05
1211.14	-0.00031	1e-05	0.00011	0.00012
1209.21	-0.00038	0.00000	0.00012	0.00019
1207.28	-0.00053	0.0001	8e-05	0.00028
1205.35	-0.00072	0.0002	7e-05	0.0004
1203.42	-0.0009	0.00026	8e-05	0.00052
1201.5	-0.00104	0.00026	0.00013	0.00063
1199.57	-0.00107	0.0002	0.0002	0.0007
1197.64	-0.00093	0.00013	0.0002	0.00066
1195.71	-0.00067	9e-05	0.00013	0.00051
1193.78	-0.00042	4e-05	7e-05	0.00033
1191.85	-0.00015	-0.00011	9e-05	0.00021
1189.92	6e-05	-0.00022	0.00012	0.00013
1188	0.00016	-0.00026	0.00014	8e-05
1186.07	0.00021	-0.00026	0.00016	5e-05
1184.14	0.00025	-0.00029	0.00018	4e-05
1182.21	0.00029	-0.00036	0.00024	5e-05
1180.28	0.0003	-0.00035	0.00023	6e-05
1178.35	0.00032	-0.00032	0.00019	8e-05
1176.42	0.00033	-0.00034	0.00017	0.00011
1174.5	0.00026	-0.00023	0.0001	0.00015
1172.57	0.00017	-0.0001	2e-05	0.00022
1170.64	0.00015	-0.00015	4e-05	0.00029
1168.71	0.00013	-0.0002	8e-05	0.00039
1166.78	-2e-05	-6e-05	5e-05	0.0005
1164.85	-0.0002	6e-05	5e-05	0.00063
1162.92	-0.00034	7e-05	0.00013	0.00074
1161	-0.00039	7e-05	0.00016	0.00078
1159.07	-0.00033	7e-05	0.00015	0.00071
1157.14	-0.00022	2e-05	0.00015	0.00057
1155.21	-8e-05	-9e-05	0.00014	0.00041
1153.28	0.00000	-9e-05	9e-05	0.00025
1151.35	-2e-05	1e-05	1e-05	0.00012
1149.42	-3e-05	0.00000	3e-05	0.00000
1147.5	1e-05	-6e-05	6e-05	-9e-05
1145.57	4e-05	-5e-05	5e-05	-0.00014
1143.64	3e-05	-2e-05	2e-05	-0.00018
1141.71	1e-05	0.00000	-1e-05	-0.00021
1139.78	1e-05	-1e-05	0.00000	-0.00022
1137.85	-1e-05	-4e-05	3e-05	-0.00022
1135.92	-6e-05	-7e-05	8e-05	-0.0002
1134	-0.00012	-5e-05	0.0001	-0.00017
1132.07	-0.0001	-5e-05	9e-05	-0.00013
1130.14	-5e-05	-0.00011	0.00011	-8e-05
1128.21	-2e-05	-6e-05	6e-05	-4e-05
1126.28	-1e-05	2e-05	-1e-05	1e-05
1124.35	-4e-05	5e-05	-2e-05	7e-05
1122.42	-9e-05	8e-05	0.00000	0.00014
1120.5	-9e-05	3e-05	6e-05	0.00016
1118.57	-7e-05	0.00000	6e-05	0.00014
1116.64	-6e-05	2e-05	3e-05	8e-05
1114.71	-5e-05	1e-05	4e-05	2e-05
1112.78	2e-05	-0.0001	0.0001	-1e-05
1110.85	6e-05	-0.00011	8e-05	-2e-05
1108.92	0.00000	5e-05	-3e-05	-2e-05
1107	-5e-05	0.00011	-5e-05	-2e-05
1105.07	-0.00011	0.0001	-1e-05	-4e-05
1103.14	-0.0002	0.00000	0.00013	-4e-05
1101.21	-0.00016	-0.0001	0.0002	-4e-05
1099.28	-8e-05	-5e-05	0.00013	-3e-05
1097.35	0.00000	-0.0001	0.00014	-2e-05
1095.42	6e-05	-0.00016	0.00014	-1e-05
1093.5	7e-05	-0.00013	0.0001	3e-05
1091.57	3e-05	-4e-05	4e-05	6e-05
1089.64	-5e-05	0.00000	6e-05	6e-05
1087.71	-8e-05	-3e-05	9e-05	5e-05
1085.78	-0.00013	3e-05	9e-05	3e-05
1083.85	-0.00019	4e-05	0.00014	1e-05
1081.92	-0.00013	0.00000	0.00012	-1e-05
1080	1e-05	-0.00018	0.00017	-2e-05
1078.07	0.0001	-0.00033	0.00023	-2e-05
1076.14	0.00011	-0.00022	0.0001	-1e-05
1074.21	0.00014	-0.0002	6e-05	-1e-05
1072.28	0.0002	-0.00025	6e-05	-2e-05
1070.35	0.00022	-0.0002	-1e-05	-3e-05
1068.42	0.00018	-0.00018	-1e-05	-4e-05
1066.5	0.00012	-0.00014	1e-05	-5e-05
1064.57	0.00015	-0.0002	7e-05	-4e-05
1062.64	0.00026	-0.00039	0.00016	-1e-05
1060.71	0.00028	-0.00042	0.00017	2e-05
1058.78	0.00022	-0.00038	0.00019	3e-05
1056.85	0.00014	-0.00028	0.00018	2e-05
1054.92	9e-05	-0.00014	9e-05	-2e-05
1053	0.00014	-0.00013	4e-05	-7e-05
1051.07	0.00016	-0.00017	5e-05	-9e-05
1049.14	0.00011	-0.00016	7e-05	-9e-05
1047.21	0.00000	-1e-05	4e-05	-8e-05
1045.28	-7e-05	5e-05	5e-05	-7e-05
1043.35	-8e-05	-9e-05	0.00017	-6e-05
1041.42	-0.0001	-9e-05	0.00016	-5e-05
1039.5	-8e-05	-0.00014	0.00015	-3e-05
1037.57	-0.0001	-9e-05	0.00012	-2e-05
1035.64	-0.00014	5e-05	2e-05	-1e-05
1033.71	-7e-05	-0.0001	9e-05	-3e-05
1031.78	3e-05	-0.00027	0.00017	-5e-05
1029.85	9e-05	-0.00028	0.00014	-5e-05
1027.92	4e-05	-0.00015	5e-05	-6e-05
1026	-5e-05	5e-05	-3e-05	-7e-05
1024.07	-5e-05	3e-05	-2e-05	-6e-05
1022.14	-4e-05	-7e-05	6e-05	-5e-05
1020.21	-7e-05	-9e-05	0.0001	-4e-05
1018.28	-7e-05	-0.00015	0.00014	-5e-05
1016.35	-2e-05	-0.00029	0.00021	-7e-05
1014.42	0.00000	-0.00028	0.0002	-8e-05
1012.5	-9e-05	-0.00014	0.00014	-8e-05
1010.57	-9e-05	-0.00017	0.00013	-8e-05
1008.64	-2e-05	-0.00027	0.00016	-8e-05
1006.71	-4e-05	-0.00019	0.00011	-8e-05
1004.78	-4e-05	-0.00014	7e-05	-9e-05
1002.85	1e-05	-0.00024	0.00014	-9e-05
1000.92	-1e-05	-0.0002	0.00014	-8e-05

## Sheet: Spectra_Q46E_single_flash
	Excitation spectra	T4	T5	T6			Amplitude Spectra GtACR1 variant Q46E after one illumination derived from global fit analysis
wavenumber / cm^-1	Δ absorbance /mAU
1799.23	0.00000	0.00000	0.00000	-1e-05
1797.52	0.00000	-1e-05	0.00000	-1e-05
1795.81	0.00001	-1e-05	1e-05	-1e-05
1794.09	0.00000	-1e-05	1e-05	-1e-05
1792.38	0.00000	-1e-05	1e-05	-1e-05
1790.67	0.00000	-1e-05	1e-05	-1e-05
1788.96	0.00000	-1e-05	1e-05	-1e-05
1787.24	-0.00000	-1e-05	1e-05	-1e-05
1785.53	-0.00001	-1e-05	1e-05	-1e-05
1783.82	-0.00000	-1e-05	1e-05	-1e-05
1782.1	-0.00000	-1e-05	1e-05	0.00000
1780.39	-0.00001	-1e-05	1e-05	0.00000
1778.68	-0.00000	-1e-05	1e-05	0.00000
1776.97	-0.00000	-1e-05	1e-05	0.00000
1775.25	-0.00000	-1e-05	1e-05	0.00000
1773.54	0.00000	-1e-05	1e-05	0.00000
1771.83	0.00000	0.00000	0.00000	0.00000
1770.12	0.00000	0.00000	0.00000	0.00000
1768.4	0.00001	-1e-05	0.00000	0.00000
1766.69	0.00001	-2e-05	1e-05	-1e-05
1764.98	0.00002	-2e-05	0.00000	-1e-05
1763.26	0.00001	-1e-05	0.00000	-1e-05
1761.55	0.00002	0.00000	-1e-05	-1e-05
1759.84	0.00003	-1e-05	-2e-05	-1e-05
1758.13	0.00004	-2e-05	-2e-05	-1e-05
1756.41	0.00006	-2e-05	-3e-05	-1e-05
1754.7	0.00008	-2e-05	-5e-05	-2e-05
1752.99	0.00009	-2e-05	-6e-05	-2e-05
1751.27	0.00011	-3e-05	-7e-05	-3e-05
1749.56	0.00012	-4e-05	-6e-05	-3e-05
1747.85	0.00011	-3e-05	-5e-05	-4e-05
1746.14	0.00007	-2e-05	-3e-05	-4e-05
1744.42	0.00002	0.00000	0.00000	-4e-05
1742.71	-0.00003	1e-05	3e-05	-4e-05
1741	-0.00006	2e-05	6e-05	-4e-05
1739.29	-0.00008	3e-05	7e-05	-4e-05
1737.57	-0.00011	4e-05	8e-05	-4e-05
1735.86	-0.00014	5e-05	0.0001	-4e-05
1734.15	-0.00016	5e-05	0.00012	-4e-05
1732.43	-0.00019	6e-05	0.00014	-4e-05
1730.72	-0.00023	8e-05	0.00016	-4e-05
1729.01	-0.00031	0.00012	0.00021	-3e-05
1727.3	-0.00042	0.00016	0.00026	-2e-05
1725.58	-0.00049	0.00019	0.0003	-2e-05
1723.87	-0.00043	0.00017	0.00026	-2e-05
1722.16	-0.00026	0.0001	0.00017	-2e-05
1720.44	-0.00008	2e-05	7e-05	-2e-05
1718.73	0.00004	-4e-05	0.00000	-2e-05
1717.02	0.00008	-6e-05	-2e-05	-1e-05
1715.31	0.00004	-4e-05	-1e-05	0.00000
1713.59	-0.00004	0.00000	2e-05	1e-05
1711.88	-0.00010	2e-05	6e-05	2e-05
1710.17	-0.00014	2e-05	9e-05	2e-05
1708.46	-0.00014	3e-05	8e-05	2e-05
1706.74	-0.00010	3e-05	5e-05	2e-05
1705.03	-0.00004	1e-05	1e-05	1e-05
1703.32	0.00003	-3e-05	-2e-05	1e-05
1701.6	0.00008	-6e-05	-3e-05	0.00000
1699.89	0.00011	-7e-05	-4e-05	-1e-05
1698.18	0.00014	-8e-05	-6e-05	-1e-05
1696.47	0.00017	-9e-05	-7e-05	-2e-05
1694.75	0.00022	-0.00013	-8e-05	-2e-05
1693.04	0.00028	-0.00016	-0.0001	-3e-05
1691.33	0.00032	-0.00019	-0.00012	-4e-05
1689.61	0.00034	-0.00019	-0.00013	-4e-05
1687.9	0.00032	-0.00017	-0.00013	-4e-05
1686.19	0.00030	-0.00016	-0.00012	-4e-05
1684.48	0.00027	-0.00014	-0.00011	-4e-05
1682.76	0.00023	-0.00014	-9e-05	-3e-05
1681.05	0.00018	-0.00013	-5e-05	-3e-05
1679.34	0.00014	-0.00011	-2e-05	-3e-05
1677.63	0.00014	-0.0001	-3e-05	-3e-05
1675.91	0.00023	-0.00015	-6e-05	-4e-05
1674.2	0.00032	-0.00017	-0.00012	-5e-05
1672.49	0.00030	-0.00013	-0.00015	-5e-05
1670.77	0.00021	-5e-05	-0.00014	-5e-05
1669.06	0.00010	3e-05	-0.00011	-4e-05
1667.35	0.00007	4e-05	-0.0001	-4e-05
1665.64	0.00022	-2e-05	-0.0002	-3e-05
1663.92	0.00061	-0.00017	-0.00047	-2e-05
1662.21	0.00124	-0.00045	-0.00083	0.00000
1660.5	0.00187	-0.00079	-0.00116	3e-05
1658.78	0.00207	-0.0009	-0.00128	7e-05
1657.07	0.00165	-0.00077	-0.00102	0.0001
1655.36	0.00074	-0.00042	-0.00048	0.00011
1653.65	-0.00019	-5e-05	9e-05	0.00011
1651.93	-0.00094	0.00025	0.00053	0.00012
1650.22	-0.00152	0.0005	0.00085	0.00014
1648.51	-0.00196	0.00068	0.00109	0.00017
1646.79	-0.00221	0.00073	0.00126	0.0002
1645.08	-0.00227	0.00076	0.00128	0.00022
1643.37	-0.00217	0.00071	0.00121	0.00024
1641.66	-0.00203	0.00063	0.00115	0.00025
1639.94	-0.00194	0.00058	0.00112	0.00025
1638.23	-0.00176	0.00049	0.00104	0.00023
1636.52	-0.00139	0.00036	0.00083	0.0002
1634.81	-0.00083	0.00018	0.00049	0.00016
1633.09	-0.00018	-4e-05	0.00011	0.0001
1631.38	0.00043	-0.00027	-0.0002	1e-05
1629.67	0.00085	-0.00043	-0.00039	-6e-05
1627.95	0.00105	-0.00052	-0.00045	-0.00012
1626.24	0.00110	-0.00053	-0.00044	-0.00016
1624.53	0.00105	-0.00049	-0.00041	-0.00019
1622.82	0.00095	-0.00042	-0.00037	-0.00019
1621.1	0.00080	-0.00033	-0.00031	-0.00019
1619.39	0.00065	-0.00024	-0.00025	-0.00018
1617.68	0.00051	-0.00018	-0.0002	-0.00016
1615.96	0.00044	-0.00016	-0.00016	-0.00014
1614.25	0.00040	-0.00016	-0.00015	-0.00012
1612.54	0.00038	-0.00017	-0.00013	-0.0001
1610.83	0.00035	-0.00017	-0.00011	-8e-05
1609.11	0.00027	-0.00015	-8e-05	-6e-05
1607.4	0.00015	-0.0001	-3e-05	-4e-05
1605.69	0.00003	-5e-05	2e-05	-1e-05
1603.98	-0.00007	-1e-05	7e-05	0.00000
1602.26	-0.00015	1e-05	0.00011	2e-05
1600.55	-0.00024	5e-05	0.00015	3e-05
1598.84	-0.00031	9e-05	0.00017	4e-05
1597.12	-0.00031	0.0001	0.00018	3e-05
1595.41	-0.00024	7e-05	0.00014	2e-05
1593.7	-0.00011	2e-05	8e-05	1e-05
1591.99	0.00004	-4e-05	0.00000	-1e-05
1590.27	0.00018	-0.0001	-7e-05	-2e-05
1588.56	0.00028	-0.00014	-0.00012	-3e-05
1586.85	0.00035	-0.00018	-0.00015	-4e-05
1585.13	0.00040	-0.0002	-0.00017	-5e-05
1583.42	0.00045	-0.00021	-0.0002	-5e-05
1581.71	0.00053	-0.00024	-0.00025	-7e-05
1580	0.00063	-0.00028	-0.00029	-8e-05
1578.28	0.00068	-0.0003	-0.00032	-8e-05
1576.57	0.00067	-0.00029	-0.00033	-7e-05
1574.86	0.00061	-0.00027	-0.0003	-6e-05
1573.15	0.00053	-0.00024	-0.00026	-5e-05
1571.43	0.00044	-0.00019	-0.00023	-4e-05
1569.72	0.00038	-0.00016	-0.0002	-3e-05
1568.01	0.00037	-0.00016	-0.00019	-2e-05
1566.29	0.00043	-0.0002	-0.00022	-2e-05
1564.58	0.00057	-0.00027	-0.00028	-3e-05
1562.87	0.00078	-0.00036	-0.00039	-4e-05
1561.16	0.00106	-0.00047	-0.00055	-6e-05
1559.44	0.00135	-0.00058	-0.0007	-8e-05
1557.73	0.00158	-0.00068	-0.00082	-0.00011
1556.02	0.00170	-0.00073	-0.00085	-0.00014
1554.3	0.00166	-0.0007	-0.0008	-0.00018
1552.59	0.00148	-0.00061	-0.00066	-0.00023
1550.88	0.00116	-0.00046	-0.00046	-0.00026
1549.17	0.00081	-0.00029	-0.00027	-0.00027
1547.45	0.00053	-0.00016	-0.00014	-0.00025
1545.74	0.00032	-5e-05	-8e-05	-0.00021
1544.03	0.00011	6e-05	-3e-05	-0.00015
1542.32	-0.00019	0.00018	7e-05	-8e-05
1540.6	-0.00064	0.00034	0.00027	2e-05
1538.89	-0.00121	0.00052	0.00054	0.00014
1537.18	-0.00182	0.00072	0.00084	0.00026
1535.46	-0.00237	0.00092	0.0011	0.00037
1533.75	-0.00278	0.00107	0.00129	0.00044
1532.04	-0.00299	0.00116	0.00139	0.00048
1530.33	-0.00302	0.0012	0.00139	0.00048
1528.61	-0.00287	0.00116	0.0013	0.00044
1526.9	-0.00256	0.00105	0.00116	0.00039
1525.19	-0.00215	0.00088	0.00098	0.00031
1523.47	-0.00167	0.00069	0.00078	0.00022
1521.76	-0.00125	0.00053	0.00059	0.00015
1520.05	-0.00099	0.00043	0.00046	0.0001
1518.34	-0.00088	0.00039	0.0004	9e-05
1516.62	-0.00072	0.00033	0.00032	7e-05
1514.91	-0.00043	0.00021	0.00019	4e-05
1513.2	-0.00013	7e-05	5e-05	1e-05
1511.48	0.00001	1e-05	-2e-05	-1e-05
1509.77	0.00002	1e-05	-1e-05	-2e-05
1508.06	-0.00000	1e-05	1e-05	-3e-05
1506.35	-0.00003	2e-05	3e-05	-3e-05
1504.63	-0.00006	3e-05	6e-05	-3e-05
1502.92	-0.00010	4e-05	8e-05	-3e-05
1501.21	-0.00012	4e-05	9e-05	-2e-05
1499.5	-0.00013	5e-05	0.0001	-2e-05
1497.78	-0.00013	5e-05	9e-05	-2e-05
1496.07	-0.00011	4e-05	8e-05	-1e-05
1494.36	-0.00008	2e-05	6e-05	-1e-05
1492.64	-0.00004	0.00000	4e-05	-1e-05
1490.93	-0.00000	-1e-05	2e-05	-2e-05
1489.22	0.00002	-2e-05	0.00000	-2e-05
1487.51	0.00004	-3e-05	-1e-05	-2e-05
1485.79	0.00007	-4e-05	-2e-05	-2e-05
1484.08	0.00009	-5e-05	-3e-05	-2e-05
1482.37	0.00011	-6e-05	-4e-05	-2e-05
1480.65	0.00014	-8e-05	-5e-05	-2e-05
1478.94	0.00016	-9e-05	-6e-05	-2e-05
1477.23	0.00018	-0.0001	-7e-05	-2e-05
1475.52	0.00020	-0.0001	-9e-05	-2e-05
1473.8	0.00022	-0.0001	-0.00011	-2e-05
1472.09	0.00022	-0.0001	-0.00011	-2e-05
1470.38	0.00019	-0.0001	-9e-05	-2e-05
1468.67	0.00013	-8e-05	-4e-05	-1e-05
1466.95	0.00005	-6e-05	-1e-05	1e-05
1465.24	0.00002	-3e-05	-1e-05	2e-05
1463.53	0.00006	-4e-05	-4e-05	2e-05
1461.81	0.00014	-9e-05	-8e-05	1e-05
1460.1	0.00023	-0.00012	-0.00012	0.00000
1458.39	0.00027	-0.00013	-0.00015	0.00000
1456.68	0.00017	-8e-05	-0.00011	1e-05
1454.96	-0.00005	2e-05	0.00000	3e-05
1453.25	-0.00028	0.00012	0.00012	4e-05
1451.54	-0.00045	0.00019	0.0002	5e-05
1449.82	-0.00054	0.00023	0.00025	6e-05
1448.11	-0.00058	0.00025	0.00027	6e-05
1446.4	-0.00062	0.00027	0.00029	6e-05
1444.69	-0.00068	0.00029	0.00032	7e-05
1442.97	-0.00072	0.0003	0.00034	8e-05
1441.26	-0.00069	0.00028	0.00032	9e-05
1439.55	-0.00058	0.00024	0.00027	8e-05
1437.84	-0.00046	0.0002	0.00021	6e-05
1436.12	-0.00037	0.00016	0.00017	4e-05
1434.41	-0.00028	0.00012	0.00012	4e-05
1432.7	-0.00019	8e-05	7e-05	4e-05
1430.98	-0.00011	4e-05	3e-05	3e-05
1429.27	-0.00005	2e-05	1e-05	3e-05
1427.56	-0.00001	0.00000	-2e-05	2e-05
1425.85	0.00005	-3e-05	-5e-05	2e-05
1424.13	0.00014	-7e-05	-9e-05	2e-05
1422.42	0.00022	-0.00011	-0.00012	1e-05
1420.71	0.00024	-0.00011	-0.00013	0.00000
1418.99	0.00017	-6e-05	-0.00011	0.00000
1417.28	0.00007	-1e-05	-6e-05	0.00000
1415.57	0.00001	0.00000	-2e-05	1e-05
1413.86	0.00002	0.00000	-2e-05	0.00000
1412.14	0.00007	-3e-05	-4e-05	0.00000
1410.43	0.00014	-5e-05	-8e-05	-1e-05
1408.72	0.00023	-9e-05	-0.00013	-2e-05
1407.01	0.00035	-0.00014	-0.00019	-2e-05
1405.29	0.00046	-0.00019	-0.00025	-3e-05
1403.58	0.00053	-0.00022	-0.00028	-4e-05
1401.87	0.00053	-0.00023	-0.00027	-4e-05
1400.15	0.00045	-0.00021	-0.00022	-3e-05
1398.44	0.00031	-0.00015	-0.00015	-1e-05
1396.73	0.00016	-0.0001	-8e-05	1e-05
1395.02	0.00008	-6e-05	-4e-05	2e-05
1393.3	0.00010	-7e-05	-5e-05	2e-05
1391.59	0.00023	-0.00013	-0.00012	1e-05
1389.88	0.00039	-0.00019	-0.0002	0.00000
1388.16	0.00052	-0.00024	-0.00027	-2e-05
1386.45	0.00057	-0.00026	-0.0003	-3e-05
1384.74	0.00054	-0.00024	-0.00027	-4e-05
1383.03	0.00042	-0.00018	-0.00021	-5e-05
1381.31	0.00027	-0.00012	-0.00011	-5e-05
1379.6	0.00013	-5e-05	-4e-05	-5e-05
1377.89	0.00007	-2e-05	-1e-05	-5e-05
1376.17	0.00008	-3e-05	-1e-05	-5e-05
1374.46	0.00012	-5e-05	-3e-05	-5e-05
1372.75	0.00014	-7e-05	-3e-05	-5e-05
1371.04	0.00013	-7e-05	-1e-05	-5e-05
1369.32	0.00009	-6e-05	1e-05	-5e-05
1367.61	0.00005	-4e-05	2e-05	-4e-05
1365.9	0.00001	-2e-05	2e-05	-2e-05
1364.19	-0.00001	-1e-05	3e-05	-1e-05
1362.47	-0.00001	-2e-05	1e-05	1e-05
1360.76	0.00003	-4e-05	-2e-05	2e-05
1359.05	0.00007	-6e-05	-5e-05	4e-05
1357.33	0.00005	-5e-05	-6e-05	6e-05
1355.62	-0.00002	-2e-05	-4e-05	8e-05
1353.91	-0.00009	1e-05	0.00000	8e-05
1352.2	-0.00010	2e-05	1e-05	6e-05
1350.48	-0.00006	1e-05	1e-05	3e-05
1348.77	-0.00004	1e-05	2e-05	1e-05
1347.06	-0.00006	3e-05	3e-05	-1e-05
1345.34	-0.00010	6e-05	5e-05	-2e-05
1343.63	-0.00016	9e-05	9e-05	-2e-05
1341.92	-0.00023	0.00012	0.00012	-2e-05
1340.21	-0.00025	0.00014	0.00014	-3e-05
1338.49	-0.00021	0.00013	0.00013	-6e-05
1336.78	-0.00012	9e-05	0.0001	-9e-05
1335.07	-0.00005	6e-05	9e-05	-0.00012
1333.36	-0.00004	6e-05	0.0001	-0.00014
1331.64	-0.00005	7e-05	0.0001	-0.00014
1329.93	-0.00004	7e-05	0.0001	-0.00014
1328.22	-0.00001	5e-05	9e-05	-0.00014
1326.5	-0.00001	4e-05	8e-05	-0.00013
1324.79	-0.00005	6e-05	9e-05	-0.00012
1323.08	-0.00009	8e-05	0.0001	-0.0001
1321.37	-0.00011	7e-05	0.00011	-8e-05
1319.65	-0.00013	7e-05	0.00011	-6e-05
1317.94	-0.00016	8e-05	0.0001	-3e-05
1316.23	-0.00015	8e-05	9e-05	-2e-05
1314.51	-0.00010	5e-05	7e-05	-2e-05
1312.8	-0.00000	1e-05	3e-05	-4e-05
1311.09	0.00013	-4e-05	-3e-05	-6e-05
1309.38	0.00027	-0.00011	-0.0001	-7e-05
1307.66	0.00041	-0.00018	-0.00017	-7e-05
1305.95	0.00051	-0.00023	-0.00023	-6e-05
1304.24	0.00055	-0.00025	-0.00025	-5e-05
1302.53	0.00052	-0.00024	-0.00025	-5e-05
1300.81	0.00045	-0.0002	-0.00022	-4e-05
1299.1	0.00033	-0.00015	-0.00017	-3e-05
1297.39	0.00020	-9e-05	-0.0001	-2e-05
1295.67	0.00009	-5e-05	-3e-05	-1e-05
1293.96	-0.00001	-1e-05	3e-05	-1e-05
1292.25	-0.00009	2e-05	7e-05	-1e-05
1290.54	-0.00013	4e-05	9e-05	-1e-05
1288.82	-0.00016	7e-05	9e-05	-1e-05
1287.11	-0.00016	7e-05	8e-05	0.00000
1285.4	-0.00014	6e-05	8e-05	0.00000
1283.68	-0.00011	4e-05	7e-05	-1e-05
1281.97	-0.00012	4e-05	7e-05	-1e-05
1280.26	-0.00016	7e-05	8e-05	0.00000
1278.55	-0.00024	0.00011	0.00011	1e-05
1276.83	-0.00031	0.00013	0.00015	2e-05
1275.12	-0.00034	0.00014	0.00016	3e-05
1273.41	-0.00031	0.00014	0.00013	3e-05
1271.7	-0.00020	9e-05	8e-05	2e-05
1269.98	-0.00005	2e-05	2e-05	0.00000
1268.27	0.00007	-3e-05	-2e-05	-2e-05
1266.56	0.00011	-5e-05	-4e-05	-4e-05
1264.84	0.00006	-3e-05	-2e-05	-3e-05
1263.13	-0.00007	4e-05	5e-05	-2e-05
1261.42	-0.00025	0.00011	0.00014	0.00000
1259.71	-0.00041	0.00018	0.0002	2e-05
1257.99	-0.00048	0.00021	0.00023	4e-05
1256.28	-0.00045	0.00019	0.00021	4e-05
1254.57	-0.00031	0.00013	0.00014	3e-05
1252.85	-0.00011	5e-05	4e-05	1e-05
1251.14	0.00006	-2e-05	-5e-05	0.00000
1249.43	0.00015	-6e-05	-9e-05	-1e-05
1247.72	0.00012	-5e-05	-7e-05	-1e-05
1246	-0.00004	3e-05	-1e-05	0.00000
1244.29	-0.00027	0.00014	0.0001	3e-05
1242.58	-0.00055	0.00024	0.00024	6e-05
1240.86	-0.00082	0.00035	0.00036	0.00011
1239.15	-0.00110	0.00047	0.00047	0.00017
1237.44	-0.00139	0.00059	0.00056	0.00025
1235.73	-0.00163	0.00069	0.00064	0.00031
1234.01	-0.00167	0.00071	0.00065	0.00032
1232.3	-0.00140	0.0006	0.00055	0.00026
1230.59	-0.00101	0.00043	0.00041	0.00017
1228.88	-0.00072	0.00032	0.00029	0.0001
1227.16	-0.00054	0.00024	0.00022	7e-05
1225.45	-0.00040	0.00018	0.00016	4e-05
1223.74	-0.00029	0.00013	0.00012	3e-05
1222.02	-0.00023	0.0001	9e-05	2e-05
1220.31	-0.00021	9e-05	9e-05	2e-05
1218.6	-0.00019	8e-05	8e-05	2e-05
1216.89	-0.00016	7e-05	7e-05	2e-05
1215.17	-0.00012	6e-05	3e-05	2e-05
1213.46	-0.00010	6e-05	0.00000	3e-05
1211.75	-0.00009	5e-05	-1e-05	4e-05
1210.03	-0.00012	5e-05	0.00000	6e-05
1208.32	-0.00021	8e-05	4e-05	9e-05
1206.61	-0.00039	0.00015	0.00012	0.00012
1204.9	-0.00068	0.00027	0.00024	0.00018
1203.18	-0.00105	0.00043	0.00039	0.00024
1201.47	-0.00134	0.00054	0.00052	0.0003
1199.76	-0.00135	0.00053	0.00053	0.00032
1198.05	-0.00111	0.00042	0.00043	0.00029
1196.33	-0.00081	0.00028	0.00032	0.00023
1194.62	-0.00054	0.00015	0.00022	0.00017
1192.91	-0.00029	5e-05	0.00013	0.00011
1191.19	-0.00003	-6e-05	3e-05	5e-05
1189.48	0.00024	-0.00017	-7e-05	0.00000
1187.77	0.00050	-0.00028	-0.00018	-5e-05
1186.06	0.00072	-0.00037	-0.00027	-9e-05
1184.34	0.00084	-0.0004	-0.00032	-0.00012
1182.63	0.00086	-0.0004	-0.00034	-0.00014
1180.92	0.00084	-0.00037	-0.00033	-0.00016
1179.2	0.00077	-0.00032	-0.00031	-0.00016
1177.49	0.00065	-0.00025	-0.00028	-0.00014
1175.78	0.00048	-0.00019	-0.00021	-0.00011
1174.07	0.00029	-0.00011	-0.00012	-8e-05
1172.35	0.00012	-4e-05	-4e-05	-5e-05
1170.64	-0.00000	1e-05	0.00000	-3e-05
1168.93	-0.00007	4e-05	3e-05	-1e-05
1167.22	-0.00015	7e-05	6e-05	1e-05
1165.5	-0.00026	0.00012	0.00011	3e-05
1163.79	-0.00041	0.00017	0.00018	5e-05
1162.08	-0.00053	0.00022	0.00024	7e-05
1160.36	-0.00058	0.00024	0.00027	7e-05
1158.65	-0.00053	0.00022	0.00025	5e-05
1156.94	-0.00041	0.00018	0.0002	2e-05
1155.23	-0.00028	0.00014	0.00013	1e-05
1153.51	-0.00015	8e-05	7e-05	0.00000
1151.8	-0.00005	2e-05	3e-05	-1e-05
1150.09	0.00000	-1e-05	1e-05	-1e-05
1148.37	0.00002	-2e-05	1e-05	-1e-05
1146.66	0.00001	-2e-05	1e-05	-1e-05
1144.95	-0.00001	-1e-05	2e-05	-1e-05
1143.24	-0.00003	1e-05	1e-05	0.00000
1141.52	-0.00004	2e-05	1e-05	0.00000
1139.81	-0.00004	2e-05	1e-05	0.00000
1138.1	-0.00004	1e-05	2e-05	1e-05
1136.39	-0.00008	2e-05	4e-05	2e-05
1134.67	-0.00011	3e-05	5e-05	3e-05
1132.96	-0.00014	5e-05	6e-05	3e-05
1131.25	-0.00016	7e-05	8e-05	2e-05
1129.53	-0.00019	8e-05	9e-05	2e-05
1127.82	-0.00018	8e-05	9e-05	1e-05
1126.11	-0.00013	5e-05	7e-05	0.00000
1124.4	-0.00007	2e-05	5e-05	0.00000
1122.68	-0.00008	3e-05	5e-05	-1e-05
1120.97	-0.00012	5e-05	7e-05	-1e-05
1119.26	-0.00016	7e-05	9e-05	-1e-05
1117.54	-0.00016	7e-05	9e-05	-1e-05
1115.83	-0.00012	6e-05	7e-05	-1e-05
1114.12	-0.00009	4e-05	5e-05	-2e-05
1112.41	-0.00009	6e-05	4e-05	-2e-05
1110.69	-0.00009	5e-05	4e-05	-2e-05
1108.98	-0.00008	4e-05	4e-05	-2e-05
1107.27	-0.00011	5e-05	6e-05	-1e-05
1105.55	-0.00019	8e-05	0.00011	0.00000
1103.84	-0.00027	0.00012	0.00014	1e-05
1102.13	-0.00032	0.00015	0.00015	1e-05
1100.42	-0.00030	0.00015	0.00014	1e-05
1098.7	-0.00025	0.00012	0.00012	0.00000
1096.99	-0.00018	0.0001	8e-05	-1e-05
1095.28	-0.00012	7e-05	5e-05	-1e-05
1093.57	-0.00011	6e-05	5e-05	-1e-05
1091.85	-0.00016	8e-05	7e-05	-1e-05
1090.14	-0.00022	0.0001	0.00011	-1e-05
1088.43	-0.00027	0.00011	0.00015	-1e-05
1086.71	-0.00028	0.00011	0.00016	0.00000
1085	-0.00022	7e-05	0.00014	0.00000
1083.29	-0.00013	3e-05	9e-05	1e-05
1081.58	-0.00006	2e-05	2e-05	1e-05
1079.86	-0.00002	2e-05	-2e-05	1e-05
1078.15	-0.00001	1e-05	-1e-05	1e-05
1076.44	-0.00001	0.00000	0.00000	0.00000
1074.72	0.00000	-2e-05	0.00000	0.00000
1073.01	0.00002	-3e-05	0.00000	0.00000
1071.3	0.00004	-5e-05	0.00000	0.00000
1069.59	0.00007	-6e-05	-1e-05	-1e-05
1067.87	0.00008	-6e-05	-2e-05	-1e-05
1066.16	0.00011	-5e-05	-5e-05	-1e-05
1064.45	0.00019	-9e-05	-9e-05	-2e-05
1062.74	0.00030	-0.00015	-0.00013	-3e-05
1061.02	0.00040	-0.0002	-0.00018	-4e-05
1059.31	0.00044	-0.00021	-0.00021	-3e-05
1057.6	0.00042	-0.00021	-0.00019	-3e-05
1055.88	0.00038	-0.0002	-0.00016	-3e-05
1054.17	0.00035	-0.00019	-0.00015	-3e-05
1052.46	0.00034	-0.00017	-0.00015	-3e-05
1050.75	0.00035	-0.00018	-0.00015	-3e-05
1049.03	0.00037	-0.00019	-0.00016	-3e-05
1047.32	0.00038	-0.00019	-0.00017	-3e-05
1045.61	0.00041	-0.00022	-0.00017	-3e-05
1043.89	0.00039	-0.00022	-0.00016	-3e-05
1042.18	0.00031	-0.00017	-0.00014	-2e-05
1040.47	0.00022	-0.0001	-0.00011	-1e-05
1038.76	0.00012	-4e-05	-8e-05	1e-05
1037.04	0.00002	0.00000	-3e-05	2e-05
1035.33	-0.00008	2e-05	2e-05	3e-05
1033.62	-0.00012	5e-05	4e-05	4e-05
1031.91	-0.00010	6e-05	1e-05	3e-05
1030.19	-0.00003	4e-05	-3e-05	2e-05
1028.48	0.00003	0.00000	-5e-05	1e-05
1026.77	0.00006	-3e-05	-4e-05	1e-05
1025.05	0.00003	-2e-05	-3e-05	1e-05
1023.34	-0.00001	1e-05	0.00000	1e-05
1021.63	-0.00003	1e-05	1e-05	2e-05
1019.92	-0.00003	1e-05	0.00000	2e-05
1018.2	-0.00003	3e-05	-2e-05	2e-05
1016.49	-0.00001	2e-05	-3e-05	1e-05
1014.78	-0.00001	2e-05	-3e-05	1e-05
1013.06	-0.00001	1e-05	-2e-05	2e-05
1011.35	0.00001	-1e-05	-2e-05	3e-05
1009.64	0.00003	-2e-05	-5e-05	3e-05
1007.93	0.00005	-4e-05	-6e-05	4e-05
1006.21	0.00007	-8e-05	-3e-05	4e-05
1004.5	0.00005	-9e-05	1e-05	4e-05
1002.79	-0.00002	-3e-05	2e-05	3e-05

## Sheet: Spectra_Q46E_double_flash
	Excitation spectra	T4	T5	T6			Amplitude Spectra GtACR1 variant Q46E after two illuminations derived from global fit analysis
wavenumber / cm^-1	Δ absorbance /mAU
1799.23	1e-05	-1e-05	0.00000	1e-05
1797.52	1e-05	-1e-05	0.00000	1e-05
1795.81	2e-05	-2e-05	0.00000	1e-05
1794.09	2e-05	-3e-05	1e-05	1e-05
1792.38	2e-05	-3e-05	2e-05	1e-05
1790.67	2e-05	-3e-05	2e-05	1e-05
1788.96	2e-05	-3e-05	1e-05	1e-05
1787.24	2e-05	-2e-05	0.00000	1e-05
1785.53	1e-05	-1e-05	0.00000	1e-05
1783.82	0.00000	0.00000	0.00000	1e-05
1782.1	1e-05	-1e-05	0.00000	1e-05
1780.39	1e-05	-1e-05	0.00000	1e-05
1778.68	1e-05	-1e-05	1e-05	1e-05
1776.97	0.00000	-1e-05	0.00000	1e-05
1775.25	0.00000	-1e-05	0.00000	1e-05
1773.54	1e-05	-1e-05	1e-05	1e-05
1771.83	1e-05	-1e-05	1e-05	1e-05
1770.12	1e-05	-1e-05	1e-05	1e-05
1768.4	1e-05	-1e-05	0.00000	1e-05
1766.69	1e-05	-2e-05	1e-05	1e-05
1764.98	1e-05	-2e-05	1e-05	1e-05
1763.26	0.00000	-1e-05	1e-05	1e-05
1761.55	1e-05	-1e-05	1e-05	1e-05
1759.84	1e-05	-2e-05	1e-05	1e-05
1758.13	1e-05	-2e-05	1e-05	1e-05
1756.41	1e-05	-2e-05	1e-05	1e-05
1754.7	1e-05	-2e-05	1e-05	1e-05
1752.99	1e-05	-1e-05	0.00000	1e-05
1751.27	1e-05	-1e-05	1e-05	1e-05
1749.56	1e-05	-2e-05	1e-05	1e-05
1747.85	1e-05	-2e-05	1e-05	1e-05
1746.14	1e-05	-2e-05	1e-05	1e-05
1744.42	1e-05	-1e-05	1e-05	1e-05
1742.71	0.00000	-1e-05	1e-05	1e-05
1741	0.00000	-1e-05	1e-05	1e-05
1739.29	0.00000	-1e-05	1e-05	1e-05
1737.57	0.00000	-1e-05	1e-05	1e-05
1735.86	1e-05	-2e-05	1e-05	1e-05
1734.15	1e-05	-2e-05	1e-05	1e-05
1732.43	1e-05	-1e-05	0.00000	1e-05
1730.72	0.00000	0.00000	0.00000	1e-05
1729.01	0.00000	0.00000	0.00000	1e-05
1727.3	0.00000	0.00000	1e-05	1e-05
1725.58	0.00000	-1e-05	1e-05	1e-05
1723.87	1e-05	-2e-05	0.00000	1e-05
1722.16	1e-05	-2e-05	1e-05	1e-05
1720.44	1e-05	-1e-05	1e-05	1e-05
1718.73	1e-05	-1e-05	0.00000	1e-05
1717.02	1e-05	0.00000	-1e-05	1e-05
1715.31	0.00000	0.00000	-1e-05	1e-05
1713.59	1e-05	-1e-05	0.00000	1e-05
1711.88	1e-05	-2e-05	1e-05	1e-05
1710.17	1e-05	-1e-05	0.00000	1e-05
1708.46	1e-05	-1e-05	0.00000	1e-05
1706.74	0.00000	-1e-05	1e-05	1e-05
1705.03	0.00000	0.00000	0.00000	1e-05
1703.32	0.00000	-1e-05	0.00000	1e-05
1701.6	0.00000	0.00000	0.00000	1e-05
1699.89	0.00000	0.00000	0.00000	1e-05
1698.18	0.00000	0.00000	1e-05	1e-05
1696.47	0.00000	0.00000	1e-05	1e-05
1694.75	0.00000	0.00000	1e-05	1e-05
1693.04	0.00000	0.00000	0.00000	1e-05
1691.33	0.00000	-1e-05	0.00000	1e-05
1689.61	0.00000	0.00000	0.00000	1e-05
1687.9	0.00000	-1e-05	1e-05	1e-05
1686.19	0.00000	-1e-05	1e-05	1e-05
1684.48	0.00000	-1e-05	1e-05	1e-05
1682.76	0.00000	-1e-05	0.00000	1e-05
1681.05	1e-05	-1e-05	0.00000	1e-05
1679.34	1e-05	-1e-05	0.00000	1e-05
1677.63	1e-05	-1e-05	0.00000	1e-05
1675.91	2e-05	-1e-05	0.00000	1e-05
1674.2	3e-05	-2e-05	-1e-05	2e-05
1672.49	5e-05	-3e-05	-1e-05	2e-05
1670.77	6e-05	-3e-05	-2e-05	2e-05
1669.06	7e-05	-4e-05	-2e-05	3e-05
1667.35	8e-05	-5e-05	-2e-05	4e-05
1665.64	7e-05	-4e-05	-1e-05	4e-05
1663.92	5e-05	-2e-05	-1e-05	4e-05
1662.21	3e-05	-2e-05	1e-05	4e-05
1660.5	1e-05	-2e-05	2e-05	5e-05
1658.78	0.00000	0.00000	3e-05	5e-05
1657.07	-3e-05	2e-05	3e-05	4e-05
1655.36	-5e-05	3e-05	4e-05	4e-05
1653.65	-7e-05	4e-05	4e-05	4e-05
1651.93	-8e-05	5e-05	4e-05	4e-05
1650.22	-0.0001	6e-05	6e-05	4e-05
1648.51	-0.00014	8e-05	8e-05	4e-05
1646.79	-0.00017	9e-05	9e-05	4e-05
1645.08	-0.00015	8e-05	8e-05	4e-05
1643.37	-8e-05	4e-05	5e-05	4e-05
1641.66	-1e-05	0.00000	2e-05	3e-05
1639.94	2e-05	-2e-05	0.00000	2e-05
1638.23	1e-05	-2e-05	1e-05	1e-05
1636.52	-4e-05	0.00000	3e-05	-1e-05
1634.81	-9e-05	3e-05	4e-05	-2e-05
1633.09	-0.00013	7e-05	4e-05	-3e-05
1631.38	-0.00015	8e-05	4e-05	-3e-05
1629.67	-0.00011	5e-05	4e-05	-2e-05
1627.95	-6e-05	1e-05	3e-05	-1e-05
1626.24	-3e-05	0.00000	2e-05	-1e-05
1624.53	-1e-05	0.00000	1e-05	0.00000
1622.82	1e-05	-2e-05	1e-05	1e-05
1621.1	2e-05	-3e-05	1e-05	1e-05
1619.39	5e-05	-5e-05	0.00000	2e-05
1617.68	7e-05	-6e-05	-1e-05	2e-05
1615.96	7e-05	-6e-05	-1e-05	3e-05
1614.25	8e-05	-6e-05	-1e-05	4e-05
1612.54	9e-05	-8e-05	-1e-05	4e-05
1610.83	9e-05	-7e-05	-1e-05	4e-05
1609.11	8e-05	-6e-05	-1e-05	4e-05
1607.4	6e-05	-4e-05	-1e-05	3e-05
1605.69	4e-05	-3e-05	0.00000	4e-05
1603.98	6e-05	-5e-05	0.00000	5e-05
1602.26	9e-05	-6e-05	-1e-05	7e-05
1600.55	0.00015	-0.0001	-2e-05	8e-05
1598.84	0.00015	-0.00011	-1e-05	8e-05
1597.12	0.0001	-6e-05	-2e-05	7e-05
1595.41	0.00011	-6e-05	-3e-05	6e-05
1593.7	0.00011	-8e-05	-2e-05	5e-05
1591.99	0.00026	-0.00022	-6e-05	2e-05
1590.27	0.0006	-0.00047	-0.00017	-2e-05
1588.56	0.00088	-0.00066	-0.0003	-7e-05
1586.85	0.00098	-0.00075	-0.00033	-0.00011
1585.13	0.00071	-0.00061	-0.00024	-0.00016
1583.42	0.00015	-0.00023	-5e-05	-0.00018
1581.71	-0.0003	-2e-05	0.0002	-0.00016
1580	-0.00061	9e-05	0.0004	-0.00015
1578.28	-0.00094	0.00034	0.00048	-0.00017
1576.57	-0.00113	0.00051	0.00048	-0.0002
1574.86	-0.00116	0.00053	0.00046	-0.00022
1573.15	-0.00118	0.00055	0.00045	-0.00022
1571.43	-0.00119	0.00059	0.00043	-0.00023
1569.72	-0.00118	0.00062	0.00037	-0.00024
1568.01	-0.00097	0.00047	0.00033	-0.00023
1566.29	-0.0006	0.00017	0.00028	-0.00018
1564.58	-0.0002	-6e-05	0.00016	-0.00011
1562.87	0.0002	-0.00026	2e-05	-2e-05
1561.16	0.00048	-0.00038	-6e-05	7e-05
1559.44	0.00057	-0.00037	-0.00011	0.00016
1557.73	0.00056	-0.0003	-0.00014	0.0002
1556.02	0.00053	-0.00026	-0.00014	0.00022
1554.3	0.00047	-0.00023	-0.00011	0.00023
1552.59	0.00038	-0.00015	-9e-05	0.00022
1550.88	0.00029	-9e-05	-7e-05	0.00021
1549.17	0.00023	-7e-05	-6e-05	0.00018
1547.45	0.00021	-7e-05	-6e-05	0.00015
1545.74	0.00022	-0.0001	-5e-05	0.00012
1544.03	0.00019	-0.00011	-2e-05	0.0001
1542.32	0.00013	-9e-05	0.00000	8e-05
1540.6	6e-05	-7e-05	3e-05	5e-05
1538.89	-2e-05	-2e-05	5e-05	2e-05
1537.18	-0.0001	2e-05	7e-05	0.00000
1535.46	-0.00016	5e-05	8e-05	-2e-05
1533.75	-0.0002	9e-05	8e-05	-3e-05
1532.04	-0.00021	0.0001	8e-05	-3e-05
1530.33	-0.00016	6e-05	7e-05	-2e-05
1528.61	-5e-05	0.00000	4e-05	0.00000
1526.9	5e-05	-4e-05	0.00000	2e-05
1525.19	0.0001	-7e-05	-2e-05	3e-05
1523.47	0.00014	-9e-05	-3e-05	4e-05
1521.76	0.00017	-0.00012	-4e-05	4e-05
1520.05	0.00021	-0.00013	-5e-05	5e-05
1518.34	0.00027	-0.00016	-7e-05	7e-05
1516.62	0.00033	-0.00021	-8e-05	8e-05
1514.91	0.00034	-0.00022	-8e-05	7e-05
1513.2	0.00031	-0.0002	-7e-05	6e-05
1511.48	0.00026	-0.00018	-6e-05	5e-05
1509.77	0.0002	-0.00014	-5e-05	3e-05
1508.06	0.00015	-0.0001	-4e-05	2e-05
1506.35	0.00012	-9e-05	-2e-05	1e-05
1504.63	0.00016	-0.00013	-3e-05	1e-05
1502.92	0.00023	-0.00016	-6e-05	2e-05
1501.21	0.00034	-0.00022	-0.0001	3e-05
1499.5	0.00049	-0.00031	-0.00015	5e-05
1497.78	0.00063	-0.00039	-0.00019	8e-05
1496.07	0.00074	-0.00043	-0.00023	0.00012
1494.36	0.00079	-0.00044	-0.00024	0.00018
1492.64	0.00079	-0.00042	-0.0002	0.00025
1490.93	0.00072	-0.00038	-0.00014	0.00031
1489.22	0.00059	-0.00031	-8e-05	0.00032
1487.51	0.00047	-0.00024	-5e-05	0.00028
1485.79	0.00034	-0.00016	-5e-05	0.0002
1484.08	0.00013	-4e-05	-3e-05	0.0001
1482.37	-0.00015	8e-05	5e-05	-2e-05
1480.65	-0.0005	0.00024	0.00015	-0.00016
1478.94	-0.00088	0.00042	0.00025	-0.0003
1477.23	-0.00121	0.00059	0.00034	-0.00041
1475.52	-0.0014	0.00069	0.00039	-0.00046
1473.8	-0.00146	0.00072	0.00041	-0.00047
1472.09	-0.00137	0.00066	0.00041	-0.00045
1470.38	-0.00121	0.00058	0.00037	-0.00039
1468.67	-0.00101	0.00049	0.0003	-0.00031
1466.95	-0.00075	0.00037	0.00023	-0.00022
1465.24	-0.00051	0.00025	0.00017	-0.00013
1463.53	-0.00039	0.0002	0.00013	-9e-05
1461.81	-0.00035	0.00019	0.0001	-8e-05
1460.1	-0.00023	0.00012	8e-05	-5e-05
1458.39	-6e-05	2e-05	3e-05	-1e-05
1456.68	3e-05	-2e-05	-1e-05	1e-05
1454.96	5e-05	-2e-05	-1e-05	3e-05
1453.25	4e-05	-2e-05	-1e-05	4e-05
1451.54	4e-05	-1e-05	0.00000	4e-05
1449.82	2e-05	-1e-05	0.00000	4e-05
1448.11	0.00000	1e-05	1e-05	4e-05
1446.4	-1e-05	1e-05	2e-05	3e-05
1444.69	0.00000	0.00000	2e-05	3e-05
1442.97	0.00000	0.00000	2e-05	3e-05
1441.26	0.00000	0.00000	1e-05	2e-05
1439.55	0.00000	0.00000	1e-05	2e-05
1437.84	2e-05	-2e-05	1e-05	2e-05
1436.12	3e-05	-3e-05	0.00000	2e-05
1434.41	3e-05	-2e-05	0.00000	1e-05
1432.7	3e-05	-2e-05	-1e-05	1e-05
1430.98	4e-05	-2e-05	-1e-05	1e-05
1429.27	4e-05	-2e-05	-2e-05	1e-05
1427.56	7e-05	-5e-05	-2e-05	2e-05
1425.85	0.0001	-8e-05	-1e-05	2e-05
1424.13	0.00011	-8e-05	-2e-05	2e-05
1422.42	0.00011	-7e-05	-2e-05	2e-05
1420.71	0.0001	-7e-05	-3e-05	2e-05
1418.99	7e-05	-4e-05	-2e-05	1e-05
1417.28	1e-05	-2e-05	0.00000	0.00000
1415.57	-1e-05	-1e-05	1e-05	-2e-05
1413.86	0.00000	-2e-05	-1e-05	-2e-05
1412.14	5e-05	-5e-05	-2e-05	-1e-05
1410.43	0.0001	-8e-05	-3e-05	-1e-05
1408.72	0.00011	-9e-05	-3e-05	-1e-05
1407.01	5e-05	-5e-05	-1e-05	-2e-05
1405.29	-8e-05	3e-05	3e-05	-3e-05
1403.58	-0.0002	0.0001	6e-05	-5e-05
1401.87	-0.00027	0.00015	8e-05	-6e-05
1400.15	-0.0003	0.00016	9e-05	-6e-05
1398.44	-0.0003	0.00016	0.0001	-6e-05
1396.73	-0.00032	0.00017	0.0001	-7e-05
1395.02	-0.00034	0.00018	0.0001	-8e-05
1393.3	-0.00031	0.00015	0.0001	-8e-05
1391.59	-0.00025	0.00013	8e-05	-6e-05
1389.88	-0.00019	0.0001	6e-05	-4e-05
1388.16	-0.00013	6e-05	5e-05	-3e-05
1386.45	-9e-05	3e-05	3e-05	-3e-05
1384.74	-5e-05	2e-05	1e-05	-3e-05
1383.03	-3e-05	0.00000	0.00000	-2e-05
1381.31	0.00000	-1e-05	0.00000	-2e-05
1379.6	4e-05	-5e-05	-2e-05	-2e-05
1377.89	9e-05	-7e-05	-3e-05	-2e-05
1376.17	0.00011	-8e-05	-4e-05	-1e-05
1374.46	8e-05	-5e-05	-4e-05	0.00000
1372.75	4e-05	-3e-05	-2e-05	0.00000
1371.04	1e-05	-2e-05	0.00000	-1e-05
1369.32	2e-05	-3e-05	0.00000	0.00000
1367.61	4e-05	-3e-05	-1e-05	0.00000
1365.9	8e-05	-5e-05	-3e-05	1e-05
1364.19	0.00014	-9e-05	-5e-05	2e-05
1362.47	0.00021	-0.00013	-6e-05	3e-05
1360.76	0.00025	-0.00016	-7e-05	4e-05
1359.05	0.00026	-0.00016	-8e-05	4e-05
1357.33	0.00019	-0.00011	-7e-05	3e-05
1355.62	0.0001	-7e-05	-4e-05	1e-05
1353.91	3e-05	-4e-05	-1e-05	-2e-05
1352.2	0.00000	-3e-05	0.00000	-3e-05
1350.48	4e-05	-5e-05	-1e-05	-3e-05
1348.77	0.00012	-0.0001	-3e-05	-1e-05
1347.06	0.0002	-0.00014	-6e-05	1e-05
1345.34	0.00023	-0.00014	-8e-05	3e-05
1343.63	0.00022	-0.00013	-7e-05	4e-05
1341.92	0.00018	-0.00011	-5e-05	6e-05
1340.21	0.00012	-6e-05	-3e-05	6e-05
1338.49	6e-05	-2e-05	-1e-05	6e-05
1336.78	5e-05	-1e-05	0.00000	6e-05
1335.07	7e-05	-2e-05	-1e-05	6e-05
1333.36	8e-05	-3e-05	-1e-05	6e-05
1331.64	7e-05	-3e-05	-1e-05	6e-05
1329.93	5e-05	-2e-05	1e-05	6e-05
1328.22	3e-05	-1e-05	1e-05	5e-05
1326.5	0.00000	1e-05	1e-05	3e-05
1324.79	-1e-05	0.00000	1e-05	1e-05
1323.08	-1e-05	-1e-05	0.00000	-2e-05
1321.37	0.00000	-3e-05	-1e-05	-4e-05
1319.65	0.00000	-6e-05	0.00000	-6e-05
1317.94	-4e-05	-4e-05	1e-05	-9e-05
1316.23	-8e-05	0.00000	2e-05	-9e-05
1314.51	-8e-05	1e-05	2e-05	-6e-05
1312.8	-4e-05	1e-05	1e-05	-2e-05
1311.09	-2e-05	1e-05	1e-05	1e-05
1309.38	-3e-05	2e-05	1e-05	2e-05
1307.66	-6e-05	5e-05	2e-05	3e-05
1305.95	-9e-05	7e-05	3e-05	3e-05
1304.24	-0.0001	8e-05	4e-05	4e-05
1302.53	-7e-05	8e-05	3e-05	7e-05
1300.81	-1e-05	7e-05	1e-05	0.00011
1299.1	3e-05	6e-05	0.00000	0.00015
1297.39	4e-05	6e-05	1e-05	0.00017
1295.67	5e-05	6e-05	1e-05	0.00018
1293.96	5e-05	5e-05	1e-05	0.00017
1292.25	5e-05	6e-05	0.00000	0.00016
1290.54	3e-05	6e-05	1e-05	0.00015
1288.82	0.00000	5e-05	3e-05	0.00013
1287.11	-2e-05	5e-05	3e-05	0.0001
1285.4	-5e-05	6e-05	3e-05	7e-05
1283.68	-7e-05	6e-05	3e-05	4e-05
1281.97	-5e-05	4e-05	3e-05	4e-05
1280.26	1e-05	0.00000	2e-05	5e-05
1278.55	9e-05	-4e-05	-1e-05	8e-05
1276.83	0.00016	-8e-05	-3e-05	9e-05
1275.12	0.00021	-0.00011	-5e-05	8e-05
1273.41	0.00023	-0.00013	-7e-05	7e-05
1271.7	0.00024	-0.00014	-7e-05	5e-05
1269.98	0.00021	-0.00013	-6e-05	5e-05
1268.27	0.00017	-0.0001	-5e-05	3e-05
1266.56	0.00011	-8e-05	-3e-05	2e-05
1264.84	5e-05	-4e-05	0.00000	2e-05
1263.13	-1e-05	0.00000	1e-05	2e-05
1261.42	-5e-05	4e-05	2e-05	2e-05
1259.71	-7e-05	5e-05	3e-05	2e-05
1257.99	-7e-05	4e-05	3e-05	1e-05
1256.28	-6e-05	4e-05	3e-05	1e-05
1254.57	-7e-05	5e-05	2e-05	1e-05
1252.85	-7e-05	5e-05	2e-05	1e-05
1251.14	-9e-05	7e-05	2e-05	1e-05
1249.43	-0.00013	9e-05	3e-05	0.00000
1247.72	-0.00017	0.0001	4e-05	-2e-05
1246	-0.00018	0.00011	4e-05	-3e-05
1244.29	-0.00014	8e-05	4e-05	-2e-05
1242.58	-6e-05	3e-05	2e-05	0.00000
1240.86	3e-05	-3e-05	0.00000	2e-05
1239.15	8e-05	-5e-05	-1e-05	3e-05
1237.44	5e-05	-2e-05	-1e-05	4e-05
1235.73	-3e-05	3e-05	1e-05	3e-05
1234.01	-0.00012	7e-05	4e-05	1e-05
1232.3	-0.0002	0.00011	6e-05	-1e-05
1230.59	-0.00023	0.00014	7e-05	-3e-05
1228.88	-0.00019	0.0001	6e-05	-3e-05
1227.16	-9e-05	3e-05	4e-05	-1e-05
1225.45	1e-05	-2e-05	0.00000	0.00000
1223.74	4e-05	-3e-05	-1e-05	1e-05
1222.02	3e-05	-2e-05	-1e-05	1e-05
1220.31	-4e-05	1e-05	2e-05	0.00000
1218.6	-0.00019	0.00011	6e-05	-3e-05
1216.89	-0.00036	0.00019	0.0001	-8e-05
1215.17	-0.0005	0.00025	0.00015	-0.00014
1213.46	-0.00066	0.00031	0.00019	-0.00022
1211.75	-0.00081	0.00036	0.00023	-0.00031
1210.03	-0.00086	0.00039	0.00024	-0.00034
1208.32	-0.00073	0.00034	0.00019	-0.00028
1206.61	-0.00052	0.00025	0.00014	-0.00018
1204.9	-0.00036	0.00018	0.0001	-0.00011
1203.18	-0.00025	0.00012	7e-05	-7e-05
1201.47	-0.00017	8e-05	5e-05	-4e-05
1199.76	-0.00013	6e-05	4e-05	-3e-05
1198.05	-0.00012	7e-05	3e-05	-2e-05
1196.33	-0.00011	7e-05	2e-05	-2e-05
1194.62	-9e-05	5e-05	2e-05	-2e-05
1192.91	-7e-05	3e-05	2e-05	-2e-05
1191.19	-4e-05	0.00000	2e-05	-3e-05
1189.48	-4e-05	-2e-05	2e-05	-5e-05
1187.77	-7e-05	-3e-05	4e-05	-8e-05
1186.06	-0.00014	0.00000	7e-05	-0.00011
1184.34	-0.00029	7e-05	0.0001	-0.00017
1182.63	-0.00049	0.00017	0.00016	-0.00024
1180.92	-0.00066	0.00025	0.00021	-0.0003
1179.2	-0.00069	0.00025	0.00022	-0.00032
1177.49	-0.00057	0.0002	0.00018	-0.00029
1175.78	-0.0004	0.00012	0.00012	-0.00022
1174.07	-0.00025	7e-05	8e-05	-0.00014
1172.35	-0.0001	1e-05	3e-05	-7e-05
1170.64	7e-05	-7e-05	-1e-05	-1e-05
1168.93	0.00022	-0.00015	-4e-05	5e-05
1167.22	0.00035	-0.00022	-6e-05	0.00011
1165.5	0.00043	-0.00025	-8e-05	0.00014
1163.79	0.00044	-0.00023	-0.0001	0.00017
1162.08	0.00042	-0.0002	-0.00011	0.00017
1160.36	0.00038	-0.00017	-0.00011	0.00016
1158.65	0.00031	-0.00014	-9e-05	0.00012
1156.94	0.0002	-0.0001	-5e-05	9e-05
1155.23	9e-05	-4e-05	-2e-05	5e-05
1153.51	2e-05	0.00000	-1e-05	3e-05
1151.8	-1e-05	1e-05	1e-05	1e-05
1150.09	-7e-05	2e-05	4e-05	-1e-05
1148.37	-0.00016	7e-05	6e-05	-3e-05
1146.66	-0.00023	0.0001	9e-05	-6e-05
1144.95	-0.00025	0.0001	0.00011	-6e-05
1143.24	-0.00022	9e-05	0.00011	-4e-05
1141.52	-0.00017	8e-05	8e-05	-1e-05
1139.81	-0.00012	7e-05	5e-05	0.00000
1138.1	-7e-05	4e-05	3e-05	1e-05
1136.39	-2e-05	1e-05	1e-05	1e-05
1134.67	1e-05	0.00000	0.00000	1e-05
1132.96	0.00000	0.00000	0.00000	1e-05
1131.25	0.00000	0.00000	0.00000	1e-05
1129.53	-1e-05	0.00000	1e-05	1e-05
1127.82	-2e-05	0.00000	2e-05	0.00000
1126.11	-2e-05	-1e-05	2e-05	0.00000
1124.4	-3e-05	0.00000	1e-05	-1e-05
1122.68	-5e-05	1e-05	2e-05	-2e-05
1120.97	-7e-05	2e-05	2e-05	-3e-05
1119.26	-6e-05	2e-05	3e-05	-2e-05
1117.54	-6e-05	1e-05	3e-05	-2e-05
1115.83	-6e-05	3e-05	3e-05	-1e-05
1114.12	-6e-05	3e-05	2e-05	-1e-05
1112.41	-6e-05	4e-05	2e-05	0.00000
1110.69	-6e-05	4e-05	2e-05	1e-05
1108.98	-8e-05	6e-05	2e-05	1e-05
1107.27	-0.0001	7e-05	3e-05	1e-05
1105.55	-6e-05	3e-05	4e-05	1e-05
1103.84	-4e-05	2e-05	3e-05	1e-05
1102.13	-4e-05	3e-05	3e-05	2e-05
1100.42	-4e-05	2e-05	3e-05	2e-05
1098.7	-5e-05	5e-05	2e-05	2e-05
1096.99	-7e-05	6e-05	2e-05	1e-05
1095.28	-8e-05	4e-05	4e-05	0.00000
1093.57	-0.00012	5e-05	6e-05	-1e-05
1091.85	-0.00017	0.0001	6e-05	-1e-05
1090.14	-0.00017	0.0001	7e-05	1e-05
1088.43	-0.0001	4e-05	7e-05	1e-05
1086.71	-5e-05	1e-05	4e-05	1e-05
1085	-3e-05	2e-05	1e-05	0.00000
1083.29	-5e-05	4e-05	1e-05	0.00000
1081.58	-8e-05	3e-05	5e-05	1e-05
1079.86	-7e-05	0.00000	8e-05	1e-05
1078.15	-8e-05	2e-05	6e-05	0.00000
1076.44	-8e-05	4e-05	4e-05	-1e-05
1074.72	-4e-05	3e-05	2e-05	-1e-05
1073.01	-2e-05	1e-05	0.00000	0.00000
1071.3	-1e-05	0.00000	1e-05	-1e-05
1069.59	-1e-05	0.00000	1e-05	-1e-05
1067.87	0.00000	0.00000	0.00000	-1e-05
1066.16	0.00000	-1e-05	0.00000	-1e-05
1064.45	1e-05	-3e-05	1e-05	-1e-05
1062.74	2e-05	-3e-05	0.00000	0.00000
1061.02	4e-05	-2e-05	-2e-05	0.00000
1059.31	6e-05	-5e-05	-1e-05	1e-05
1057.6	0.00012	-8e-05	-3e-05	2e-05
1055.88	0.00018	-0.0001	-8e-05	2e-05
1054.17	0.00021	-0.00011	-8e-05	2e-05
1052.46	0.00018	-0.00011	-5e-05	2e-05
1050.75	0.00015	-0.00011	-3e-05	2e-05
1049.03	0.00014	-9e-05	-4e-05	1e-05
1047.32	0.00015	-9e-05	-4e-05	2e-05
1045.61	0.00017	-0.00012	-3e-05	2e-05
1043.89	0.00017	-0.00013	-2e-05	3e-05
1042.18	0.00017	-0.00014	-2e-05	2e-05
1040.47	0.00016	-0.00015	-1e-05	1e-05
1038.76	0.00012	-0.00011	-1e-05	1e-05
1037.04	7e-05	-5e-05	-2e-05	0.00000
1035.33	1e-05	-1e-05	-1e-05	-1e-05
1033.62	0.00000	-2e-05	1e-05	-2e-05
1031.91	-2e-05	-3e-05	3e-05	-2e-05
1030.19	-4e-05	0.00000	2e-05	-2e-05
1028.48	-2e-05	0.00000	1e-05	-1e-05
1026.77	1e-05	-2e-05	0.00000	0.00000
1025.05	1e-05	-3e-05	1e-05	0.00000
1023.34	0.00000	-3e-05	2e-05	0.00000
1021.63	-2e-05	-1e-05	2e-05	-1e-05
1019.92	-1e-05	-2e-05	3e-05	-1e-05
1018.2	0.00000	-4e-05	3e-05	-1e-05
1016.49	-2e-05	2e-05	-1e-05	-1e-05
1014.78	-4e-05	4e-05	-1e-05	-2e-05
1013.06	-2e-05	-1e-05	1e-05	-3e-05
1011.35	0.00000	-3e-05	0.00000	-4e-05
1009.64	0.00000	-1e-05	-2e-05	-4e-05
1007.93	-1e-05	-2e-05	0.00000	-4e-05
1006.21	-3e-05	-2e-05	2e-05	-4e-05
1004.5	-3e-05	-2e-05	2e-05	-4e-05
1002.79	-2e-05	-5e-05	4e-05	-3e-05
